# Supplementary material for: A unique 15-bp InDel in the first intron of BMPR1B regulates its expression in Taihu pigs
Source: BMC Genomics. 2022 Dec 3;23:799. doi: 10.1186/s12864-022-08988-6 (PMC9719134; doi:10.1186/s12864-022-08988-6)
Supplement: Supplementary file 2 — Additional file 2 : Table S2. The potential binding sites of transcriptional factors ESR1 in MS-ERE sequence [file 12864_2022_8988_MOESM2_ESM.xlsx]

## Sheet: The potential binding sites
Table S2. The potential binding sites of transcriptional factors ESR1 in MS-ERE sequence
Binding sites of ESR1
ESR1	hTFtarget	MS	384	405	+	29.6716	4.72e-12	3.41e-09	GAGAGAGAGAGAGAGAAAGACA
ESR1	hTFtarget	MS	383	407	+	27.0448	8.46e-11	5.86e-08	GGAGAGAGAGAGAGAGAAAGACAGG
ESR1	hTFtarget	MS	386	407	+	30.2113	8.82e-11	6.36e-08	GAGAGAGAGAGAGAAAGACAGG
ESR1	hTFtarget	MS	382	403	+	26.4776	2.22e-10	8.01e-08	AGGAGAGAGAGAGAGAGAAAGA
ESR1	hTFtarget	MS	379	403	+	25.9552	2.84e-10	9.3e-08	AAGAGGAGAGAGAGAGAGAGAAAGA
ESR1	hTFtarget	MS	383	398	+	26.6761	3.92e-10	3.03e-07	GGAGAGAGAGAGAGAG
ESR1	hTFtarget	MS	385	409	+	25.6269	4.03e-10	9.3e-08	AGAGAGAGAGAGAGAAAGACAGGAG
ESR1	hTFtarget	MS	386	407	+	25.7761	4.68e-10	1.13e-07	GAGAGAGAGAGAGAAAGACAGG
ESR1	hTFtarget	MS	385	399	-	21.5522	9.56e-10	7.11e-07	TCTCTCTCTCTCTCT
ESR1	hTFtarget	MS	382	403	+	26.1549	1.31e-09	4.71e-07	AGGAGAGAGAGAGAGAGAAAGA
ESR1	hTFtarget	MS	381	405	+	23.9552	2.2e-09	3.81e-07	GAGGAGAGAGAGAGAGAGAAAGACA
ESR1	hTFtarget	MS	383	397	-	20.7761	2.53e-09	9.39e-07	TCTCTCTCTCTCTCC
ESR1	hTFtarget	MS	384	405	+	23.5211	5.81e-09	1.39e-06	GAGAGAGAGAGAGAGAAAGACA
ESR1	hTFtarget	MS	388	409	+	22.6567	9.29e-09	1.68e-06	GAGAGAGAGAGAAAGACAGGAG
ESR1	hTFtarget	MS	387	402	+	23.5211	1.03e-08	3.96e-06	AGAGAGAGAGAGAAAG
ESR1	hTFtarget	MS	388	409	+	21.8028	1.41e-08	2.54e-06	GAGAGAGAGAGAAAGACAGGAG
ESR1	hTFtarget	MS	389	404	+	22.7183	1.87e-08	4.81e-06	AGAGAGAGAGAAAGAC
ESR1	hTFtarget	MS	294	318	+	21.4179	2.26e-08	3.13e-06	AGAAAGGGAGAGAGAAAGAAGAGGG
ESR1	hTFtarget	MS	373	397	+	21.0896	3e-08	3.46e-06	AGAAGCAAGAGGAGAGAGAGAGAGA
ESR1	hTFtarget	MS	387	401	-	18.5373	4.9e-08	1.21e-05	TTTCTCTCTCTCTCT
ESR1	hTFtarget	MS	367	391	+	20.3134	5.74e-08	5.69e-06	GGGGAGAGAAGCAAGAGGAGAGAGA
ESR1	hTFtarget	MS	380	401	+	18.7042	6.1e-08	8.78e-06	AGAGGAGAGAGAGAGAGAGAAA
ESR1	hTFtarget	MS	380	401	+	20.2239	7.01e-08	1.01e-05	AGAGGAGAGAGAGAGAGAGAAA
ESR1	hTFtarget	MS	377	401	+	19.5821	1.04e-07	8.2e-06	GCAAGAGGAGAGAGAGAGAGAGAAA
ESR1	hTFtarget	MS	387	411	+	19.5522	1.07e-07	8.2e-06	AGAGAGAGAGAGAAAGACAGGAGCC
ESR1	hTFtarget	MS	291	312	+	19.6269	1.11e-07	1.34e-05	AGAAGAAAGGGAGAGAGAAAGA
ESR1	hTFtarget	MS	294	308	-	17.8507	1.13e-07	1.89e-05	TCTCTCTCCCTTTCT
ESR1	hTFtarget	MS	385	400	+	19.9859	1.18e-07	2.27e-05	AGAGAGAGAGAGAGAA
ESR1	hTFtarget	MS	389	403	-	17.7313	1.27e-07	1.89e-05	TCTTTCTCTCTCTCT
ESR1	hTFtarget	MS	130	144	-	16.6364	1.55e-07	0.000132	AGGTCACAGAGACCC
ESR1	hTFtarget	MS	129	144	+	18.8714	1.78e-07	0.000149	TGGGTCTCTGTGACCT
ESR1	hTFtarget	MS	130	145	+	19.3182	1.84e-07	0.000155	GGGTCTCTGTGACCTT
ESR1	hTFtarget	MS	130	145	-	17.803	1.85e-07	0.000153	AAGGTCACAGAGACCC
ESR1	hTFtarget	MS	393	407	-	17.3284	1.93e-07	2.39e-05	CCTGTCTTTCTCTCT
ESR1	hTFtarget	MS	130	145	+	19.1818	2.07e-07	0.000175	GGGTCTCTGTGACCTT
ESR1	hTFtarget	MS	130	144	+	18.338	2.13e-07	0.000178	GGGTCTCTGTGACCT
ESR1	hTFtarget	MS	130	145	+	18.9143	2.16e-07	0.00018	GGGTCTCTGTGACCTT
ESR1	hTFtarget	MS	130	145	+	17.9429	2.38e-07	0.000198	GGGTCTCTGTGACCTT
ESR1	hTFtarget	MS	385	395	+	16.4627	2.49e-07	6.48e-05	AGAGAGAGAGA
ESR1	hTFtarget	MS	387	397	+	16.4627	2.49e-07	6.48e-05	AGAGAGAGAGA
ESR1	hTFtarget	MS	389	399	+	16.4627	2.49e-07	6.48e-05	AGAGAGAGAGA
ESR1	hTFtarget	MS	130	145	+	16.4091	2.72e-07	0.000218	GGGTCTCTGTGACCTT
ESR1	hTFtarget	MS	130	145	+	17.8714	2.74e-07	0.000223	GGGTCTCTGTGACCTT
ESR1	hTFtarget	MS	130	145	-	16.8788	2.81e-07	0.000225	AAGGTCACAGAGACCC
ESR1	hTFtarget	MS	129	144	+	18.5132	3.07e-07	0.00026	TGGGTCTCTGTGACCT
ESR1	hTFtarget	MS	131	144	-	18.1143	3.12e-07	0.000262	AGGTCACAGAGACC
ESR1	hTFtarget	MS	378	399	+	18.1791	3.26e-07	3.36e-05	CAAGAGGAGAGAGAGAGAGAGA
ESR1	hTFtarget	MS	130	145	+	18.0455	3.41e-07	0.000285	GGGTCTCTGTGACCTT
ESR1	hTFtarget	MS	129	147	-	17.6061	3.42e-07	0.000283	CCAAGGTCACAGAGACCCA
ESR1	hTFtarget	MS	130	150	+	17.9848	3.46e-07	0.000289	GGGTCTCTGTGACCTTGGCAA
ESR1	hTFtarget	MS	130	145	-	18.0152	3.52e-07	0.000297	AAGGTCACAGAGACCC
ESR1	hTFtarget	MS	128	145	-	18.2121	3.59e-07	0.000302	AAGGTCACAGAGACCCAG
ESR1	hTFtarget	MS	130	144	+	17.8788	3.59e-07	0.000302	GGGTCTCTGTGACCT
ESR1	hTFtarget	MS	130	145	-	17.9242	3.66e-07	0.000307	AAGGTCACAGAGACCC
ESR1	hTFtarget	MS	130	145	+	18.1515	3.98e-07	0.000333	GGGTCTCTGTGACCTT
ESR1	hTFtarget	MS	130	145	-	17.1061	3.98e-07	0.000324	AAGGTCACAGAGACCC
ESR1	hTFtarget	MS	128	145	+	18.1429	4.18e-07	0.000348	CTGGGTCTCTGTGACCTT
ESR1	hTFtarget	MS	129	144	+	18.0429	4.33e-07	0.000366	TGGGTCTCTGTGACCT
ESR1	hTFtarget	MS	130	145	+	17.9	4.33e-07	0.000366	GGGTCTCTGTGACCTT
ESR1	hTFtarget	MS	130	145	+	17.697	4.41e-07	0.000372	GGGTCTCTGTGACCTT
ESR1	hTFtarget	MS	130	144	+	17.9242	4.51e-07	0.000379	GGGTCTCTGTGACCT
ESR1	hTFtarget	MS	298	322	+	17.6269	4.66e-07	3.23e-05	AGGGAGAGAGAAAGAAGAGGGAAAG
ESR1	hTFtarget	MS	378	399	+	13.6901	4.79e-07	5.75e-05	CAAGAGGAGAGAGAGAGAGAGA
ESR1	hTFtarget	MS	293	314	+	17.6119	4.87e-07	4.4e-05	AAGAAAGGGAGAGAGAAAGAAG
ESR1	hTFtarget	MS	130	145	+	17.6515	5.15e-07	0.000434	GGGTCTCTGTGACCTT
ESR1	hTFtarget	MS	376	397	+	17.3881	5.69e-07	4.57e-05	AGCAAGAGGAGAGAGAGAGAGA
ESR1	hTFtarget	MS	130	145	+	17.8333	5.85e-07	0.000477	GGGTCTCTGTGACCTT
ESR1	hTFtarget	MS	313	327	-	16.2985	5.97e-07	6.34e-05	CCTCCCTTTCCCTCT
ESR1	hTFtarget	MS	371	395	+	17.1791	6.46e-07	4.07e-05	AGAGAAGCAAGAGGAGAGAGAGAGA
ESR1	database	MS	130	149	-	17.0565	6.64e-07	0.000543	TGCCAAGGTCACAGAGACCC
ESR1	database	MS	130	149	-	17.0565	6.64e-07	0.000543	TGCCAAGGTCACAGAGACCC
ESR1	hTFtarget	MS	130	145	+	16.8939	6.71e-07	0.000564	GGGTCTCTGTGACCTT
ESR1	hTFtarget	MS	295	316	+	12.7606	6.77e-07	6.97e-05	GAAAGGGAGAGAGAAAGAAGAG
ESR1	hTFtarget	MS	130	145	+	16.9242	6.94e-07	0.000582	GGGTCTCTGTGACCTT
ESR1	hTFtarget	MS	130	145	+	17.2857	7.14e-07	0.000601	GGGTCTCTGTGACCTT
ESR1	hTFtarget	MS	130	145	+	17.3788	7.2e-07	0.000606	GGGTCTCTGTGACCTT
ESR1	hTFtarget	MS	131	144	-	16.3788	7.28e-07	0.000616	AGGTCACAGAGACC
ESR1	hTFtarget	MS	128	146	-	17.2143	7.35e-07	0.000612	CAAGGTCACAGAGACCCAG
ESR1	hTFtarget	MS	130	146	+	16.6212	7.44e-07	0.000623	GGGTCTCTGTGACCTTG
ESR1	hTFtarget	MS	129	144	-	17.1061	7.7e-07	0.000649	AGGTCACAGAGACCCA
ESR1	hTFtarget	MS	291	312	+	12.2113	8.28e-07	7.45e-05	AGAAGAAAGGGAGAGAGAAAGA
ESR1	hTFtarget	MS	296	320	+	16.791	8.53e-07	4.93e-05	AAAGGGAGAGAGAAAGAAGAGGGAA
ESR1	hTFtarget	MS	383	393	+	15.2537	8.64e-07	0.000168	GGAGAGAGAGA
ESR1	hTFtarget	MS	130	145	-	16.6061	8.76e-07	0.000733	AAGGTCACAGAGACCC
ESR1	hTFtarget	MS	130	145	+	16.9091	8.89e-07	0.000751	GGGTCTCTGTGACCTT
ESR1	hTFtarget	MS	129	144	+	16.7	9.07e-07	0.00076	TGGGTCTCTGTGACCT
ESR1	hTFtarget	MS	129	144	-	16.5303	9.29e-07	0.000702	AGGTCACAGAGACCCA
ESR1	hTFtarget	MS	129	144	-	17.0909	9.38e-07	0.00079	AGGTCACAGAGACCCA
ESR1	database	MS	130	147	+	16.5727	9.54e-07	0.000443	GGGTCTCTGTGACCTTGG
ESR1	hTFtarget	MS	130	145	+	16.6061	9.6e-07	0.000813	GGGTCTCTGTGACCTT
ESR1	database	MS	130	147	+	16.5091	9.68e-07	0.000448	GGGTCTCTGTGACCTTGG
ESR1	hTFtarget	MS	130	145	+	17	9.71e-07	0.000815	GGGTCTCTGTGACCTT
ESR1	hTFtarget	MS	124	144	-	16.803	9.86e-07	0.000412	AGGTCACAGAGACCCAGGGTG
ESR1	hTFtarget	MS	295	316	+	16.5821	9.87e-07	7.09e-05	GAAAGGGAGAGAGAAAGAAGAG
ESR1	hTFtarget	MS	390	411	+	11.6338	1.02e-06	8.15e-05	GAGAGAGAGAAAGACAGGAGCC
ESR1	hTFtarget	MS	131	146	+	16.8485	1.03e-06	0.000863	GGTCTCTGTGACCTTG
ESR1	database	MS	127	144	-	16.4545	1.06e-06	0.000443	AGGTCACAGAGACCCAGG
ESR1	database	MS	127	144	-	16.4	1.06e-06	0.000448	AGGTCACAGAGACCCAGG
ESR1	hTFtarget	MS	130	145	+	16.7606	1.07e-06	0.000899	GGGTCTCTGTGACCTT
ESR1	hTFtarget	MS	130	145	+	16.6515	1.08e-06	0.000904	GGGTCTCTGTGACCTT
ESR1	hTFtarget	MS	374	395	+	16.4478	1.08e-06	7.09e-05	GAAGCAAGAGGAGAGAGAGAGA
ESR1	hTFtarget	MS	131	144	+	16.0455	1.13e-06	0.000923	GGTCTCTGTGACCT
ESR1	hTFtarget	MS	375	399	+	16.3433	1.17e-06	6.24e-05	AAGCAAGAGGAGAGAGAGAGAGAGA
ESR1	hTFtarget	MS	129	144	+	16.4242	1.21e-06	0.00102	TGGGTCTCTGTGACCT
ESR1	hTFtarget	MS	130	145	+	16.5152	1.22e-06	0.00101	GGGTCTCTGTGACCTT
ESR1	hTFtarget	MS	130	145	-	16.4242	1.34e-06	0.00111	AAGGTCACAGAGACCC
ESR1	hTFtarget	MS	129	143	+	16.3485	1.39e-06	0.00118	TGGGTCTCTGTGACC
ESR1	hTFtarget	MS	131	146	+	16.1515	1.45e-06	0.000907	GGTCTCTGTGACCTTG
ESR1	hTFtarget	MS	129	144	+	16.4242	1.5e-06	0.00127	TGGGTCTCTGTGACCT
ESR1	hTFtarget	MS	129	144	-	15.9848	1.52e-06	0.00128	AGGTCACAGAGACCCA
ESR1	hTFtarget	MS	129	144	-	16.4079	1.54e-06	0.0013	AGGTCACAGAGACCCA
ESR1	hTFtarget	MS	129	146	+	16.303	1.58e-06	0.000665	TGGGTCTCTGTGACCTTG
ESR1	hTFtarget	MS	130	145	-	15.7879	1.62e-06	0.00136	AAGGTCACAGAGACCC
ESR1	hTFtarget	MS	132	146	-	15.8788	1.63e-06	0.00137	CAAGGTCACAGAGAC
ESR1	hTFtarget	MS	300	324	+	15.8657	1.63e-06	8.06e-05	GGAGAGAGAAAGAAGAGGGAAAGGG
ESR1	hTFtarget	MS	130	144	-	15.7576	1.65e-06	0.00134	AGGTCACAGAGACCC
ESR1	hTFtarget	MS	131	145	+	15.8333	1.69e-06	0.00138	GGTCTCTGTGACCTT
ESR1	hTFtarget	MS	130	145	+	15.7576	1.69e-06	0.00139	GGGTCTCTGTGACCTT
ESR1	hTFtarget	MS	130	145	+	15.8485	1.71e-06	0.000702	GGGTCTCTGTGACCTT
ESR1	hTFtarget	MS	130	145	-	15.5909	1.8e-06	0.0015	AAGGTCACAGAGACCC
ESR1	hTFtarget	MS	130	144	+	15.9545	1.81e-06	0.00153	GGGTCTCTGTGACCT
ESR1	hTFtarget	MS	369	393	+	15.6716	1.86e-06	8.58e-05	GGAGAGAAGCAAGAGGAGAGAGAGA
ESR1	hTFtarget	MS	130	145	+	15.4545	1.88e-06	0.00157	GGGTCTCTGTGACCTT
ESR1	hTFtarget	MS	374	395	+	9.87324	1.88e-06	0.000135	GAAGCAAGAGGAGAGAGAGAGA
ESR1	hTFtarget	MS	129	144	-	15.6515	1.92e-06	0.00158	AGGTCACAGAGACCCA
ESR1	hTFtarget	MS	302	312	+	14.2985	1.98e-06	0.000257	AGAGAGAAAGA
ESR1	hTFtarget	MS	393	403	+	14.2985	1.98e-06	0.000257	AGAGAGAAAGA
ESR1	hTFtarget	MS	129	144	+	15.8182	2.18e-06	0.00183	TGGGTCTCTGTGACCT
ESR1	hTFtarget	MS	128	143	-	15.6667	2.19e-06	0.000907	GGTCACAGAGACCCAG
ESR1	hTFtarget	MS	130	145	+	15.7273	2.19e-06	0.00184	GGGTCTCTGTGACCTT
ESR1	hTFtarget	MS	131	146	+	15.5606	2.2e-06	0.00175	GGTCTCTGTGACCTTG
ESR1	hTFtarget	MS	368	389	+	15.3582	2.2e-06	0.000132	GGGAGAGAAGCAAGAGGAGAGA
ESR1	hTFtarget	MS	129	144	-	15.5455	2.28e-06	0.0019	AGGTCACAGAGACCCA
ESR1	hTFtarget	MS	131	144	-	15.8182	2.37e-06	0.00198	AGGTCACAGAGACC
ESR1	hTFtarget	MS	292	316	+	15.3134	2.37e-06	0.000101	GAAGAAAGGGAGAGAGAAAGAAGAG
ESR1	hTFtarget	MS	355	379	+	15.2388	2.49e-06	0.000101	AGGAAGGGAAGAGGGGAGAGAAGCA
ESR1	hTFtarget	MS	130	145	+	15.303	2.5e-06	0.00201	GGGTCTCTGTGACCTT
ESR1	hTFtarget	MS	131	145	+	15.5606	2.73e-06	0.00227	GGTCTCTGTGACCTT
ESR1	hTFtarget	MS	381	396	+	14.1408	2.75e-06	0.000423	GAGGAGAGAGAGAGAG
ESR1	hTFtarget	MS	370	391	+	14.9851	2.78e-06	0.000155	GAGAGAAGCAAGAGGAGAGAGA
ESR1	database	MS	125	144	+	15.1129	2.99e-06	0.00122	ACCCTGGGTCTCTGTGACCT
ESR1	database	MS	125	144	+	15.1129	2.99e-06	0.00122	ACCCTGGGTCTCTGTGACCT
ESR1	hTFtarget	MS	129	144	-	15.1667	3.03e-06	0.00242	AGGTCACAGAGACCCA
ESR1	hTFtarget	MS	390	411	+	14.791	3.14e-06	0.000162	GAGAGAGAGAAAGACAGGAGCC
ESR1	hTFtarget	MS	129	144	+	15	3.17e-06	0.00221	TGGGTCTCTGTGACCT
ESR1	hTFtarget	MS	129	146	+	15.2576	3.25e-06	0.00274	TGGGTCTCTGTGACCTTG
ESR1	hTFtarget	MS	128	143	-	15.303	3.31e-06	0.00139	GGTCACAGAGACCCAG
ESR1	hTFtarget	MS	372	393	+	8.11268	3.36e-06	0.00022	GAGAAGCAAGAGGAGAGAGAGA
ESR1	hTFtarget	MS	130	143	+	14.8182	3.71e-06	0.00305	GGGTCTCTGTGACC
ESR1	hTFtarget	MS	130	145	+	14.8788	3.77e-06	0.00317	GGGTCTCTGTGACCTT
ESR1	hTFtarget	MS	391	405	-	14.3881	3.77e-06	0.000351	TGTCTTTCTCTCTCT
ESR1	hTFtarget	MS	130	143	-	14.9091	3.79e-06	0.00315	GGTCACAGAGACCC
ESR1	hTFtarget	MS	297	318	+	14.4478	3.89e-06	0.000187	AAGGGAGAGAGAAAGAAGAGGG
ESR1	hTFtarget	MS	385	393	+	16.3239	4.03e-06	0.000809	AGAGAGAGA
ESR1	hTFtarget	MS	387	395	+	16.3239	4.03e-06	0.000809	AGAGAGAGA
ESR1	hTFtarget	MS	389	397	+	16.3239	4.03e-06	0.000809	AGAGAGAGA
ESR1	hTFtarget	MS	391	399	+	16.3239	4.03e-06	0.000809	AGAGAGAGA
ESR1	hTFtarget	MS	313	337	+	14.4925	4.06e-06	0.000156	AGAGGGAAAGGGAGGGAAGCCAGAA
ESR1	hTFtarget	MS	128	143	-	14.7727	4.16e-06	0.00175	GGTCACAGAGACCCAG
ESR1	hTFtarget	MS	129	144	-	14.9394	4.18e-06	0.00176	AGGTCACAGAGACCCA
ESR1	hTFtarget	MS	376	397	+	7.3662	4.26e-06	0.000256	AGCAAGAGGAGAGAGAGAGAGA
ESR1	hTFtarget	MS	130	145	-	14.6818	4.45e-06	0.00344	AAGGTCACAGAGACCC
ESR1	hTFtarget	MS	131	142	+	14.9394	4.58e-06	0.00392	GGTCTCTGTGAC
ESR1	database	MS	128	146	+	14.3737	4.78e-06	0.00402	CTGGGTCTCTGTGACCTTG
ESR1	hTFtarget	MS	300	314	-	14.1194	4.78e-06	0.000395	CTTCTTTCTCTCTCC
ESR1	hTFtarget	MS	308	329	+	14.0896	4.84e-06	0.000218	AAAGAAGAGGGAAAGGGAGGGA
ESR1	hTFtarget	MS	313	328	+	12.8592	4.91e-06	0.00046	AGAGGGAAAGGGAGGG
ESR1	hTFtarget	MS	370	391	+	6.8169	5.06e-06	0.000281	GAGAGAAGCAAGAGGAGAGAGA
ESR1	hTFtarget	MS	391	406	+	12.7746	5.1e-06	0.00046	AGAGAGAGAAAGACAG
ESR1	hTFtarget	MS	131	142	-	14.6515	5.14e-06	0.00439	GTCACAGAGACC
ESR1	hTFtarget	MS	296	311	+	12.7042	5.27e-06	0.00046	AAAGGGAGAGAGAAAG
ESR1	hTFtarget	MS	129	144	-	14.2581	5.31e-06	0.00309	AGGTCACAGAGACCCA
ESR1	hTFtarget	MS	130	144	-	14.5303	5.35e-06	0.00226	AGGTCACAGAGACCC
ESR1	hTFtarget	MS	298	313	+	12.662	5.37e-06	0.00046	AGGGAGAGAGAAAGAA
ESR1	hTFtarget	MS	130	145	-	14.3485	5.38e-06	0.00221	AAGGTCACAGAGACCC
ESR1	hTFtarget	MS	129	144	+	14.3636	5.66e-06	0.00234	TGGGTCTCTGTGACCT
ESR1	hTFtarget	MS	296	310	-	13.9254	5.67e-06	0.000422	TTTCTCTCTCCCTTT
ESR1	hTFtarget	MS	129	143	-	14.5303	5.69e-06	0.00237	GGTCACAGAGACCCA
ESR1	hTFtarget	MS	130	145	+	14.3788	5.77e-06	0.00242	GGGTCTCTGTGACCTT
ESR1	hTFtarget	MS	130	145	+	14.3485	5.94e-06	0.0025	GGGTCTCTGTGACCTT
ESR1	hTFtarget	MS	129	144	-	14.2121	6.19e-06	0.00256	AGGTCACAGAGACCCA
ESR1	hTFtarget	MS	128	144	-	14.1818	6.52e-06	0.00273	AGGTCACAGAGACCCAG
ESR1	hTFtarget	MS	130	144	+	14.0758	6.8e-06	0.00276	GGGTCTCTGTGACCT
ESR1	hTFtarget	MS	298	312	-	13.6716	7.08e-06	0.000479	TCTTTCTCTCTCCCT
ESR1	hTFtarget	MS	133	144	-	13.7273	7.21e-06	0.00589	AGGTCACAGAGA
ESR1	hTFtarget	MS	307	331	+	13.5522	7.37e-06	0.000269	GAAAGAAGAGGGAAAGGGAGGGAAG
ESR1	hTFtarget	MS	130	145	+	13.8387	7.41e-06	0.00309	GGGTCTCTGTGACCTT
ESR1	hTFtarget	MS	127	145	+	14	7.72e-06	0.00319	CCTGGGTCTCTGTGACCTT
ESR1	hTFtarget	MS	130	145	-	13.8421	7.74e-06	0.00327	AAGGTCACAGAGACCC
ESR1	hTFtarget	MS	316	331	-	13.5065	7.84e-06	0.0057	CTTCCCTCCCTTTCCC
ESR1	hTFtarget	MS	129	144	-	13.9155	7.92e-06	0.00333	AGGTCACAGAGACCCA
ESR1	hTFtarget	MS	368	389	+	5.29577	8.05e-06	0.000414	GGGAGAGAAGCAAGAGGAGAGA
ESR1	hTFtarget	MS	129	144	+	13.8636	8.17e-06	0.00344	TGGGTCTCTGTGACCT
ESR1	hTFtarget	MS	128	146	+	13.8571	8.27e-06	0.00344	CTGGGTCTCTGTGACCTTG
ESR1	hTFtarget	MS	130	145	+	13.7576	8.68e-06	0.00363	GGGTCTCTGTGACCTT
ESR1	hTFtarget	MS	132	143	-	13.7576	8.87e-06	0.00709	GGTCACAGAGAC
ESR1	hTFtarget	MS	372	393	+	13.0149	9.16e-06	0.000389	GAGAAGCAAGAGGAGAGAGAGA
ESR1	hTFtarget	MS	129	146	-	13.3429	9.51e-06	0.00396	CAAGGTCACAGAGACCCA
ESR1	hTFtarget	MS	130	144	-	13.6197	9.78e-06	0.00409	AGGTCACAGAGACCC
ESR1	hTFtarget	MS	130	143	+	13.6061	9.8e-06	0.00409	GGGTCTCTGTGACC
ESR1	hTFtarget	MS	129	144	-	13.5	1.01e-05	0.00424	AGGTCACAGAGACCCA
ESR1	hTFtarget	MS	129	144	-	13.4697	1.06e-05	0.00442	AGGTCACAGAGACCCA
ESR1	hTFtarget	MS	129	144	-	13.2576	1.09e-05	0.00462	AGGTCACAGAGACCCA
ESR1	hTFtarget	MS	131	142	-	13.9429	1.1e-05	0.00945	GTCACAGAGACC
ESR1	hTFtarget	MS	312	333	+	12.6866	1.11e-05	0.000444	AAGAGGGAAAGGGAGGGAAGCC
ESR1	hTFtarget	MS	129	144	-	13.5152	1.13e-05	0.00476	AGGTCACAGAGACCCA
ESR1	hTFtarget	MS	293	314	+	3.97183	1.19e-05	0.00057	AAGAAAGGGAGAGAGAAAGAAG
ESR1	hTFtarget	MS	132	143	-	13.5303	1.21e-05	0.0102	GGTCACAGAGAC
ESR1	hTFtarget	MS	131	145	-	13.3939	1.22e-05	0.00519	AAGGTCACAGAGACC
ESR1	hTFtarget	MS	349	373	+	12.6866	1.25e-05	0.000434	GGTGGTAGGAAGGGAAGAGGGGAGA
ESR1	hTFtarget	MS	381	395	-	12.9851	1.26e-05	0.000779	TCTCTCTCTCTCCTC
ESR1	hTFtarget	MS	130	145	+	13.1364	1.29e-05	0.00543	GGGTCTCTGTGACCTT
ESR1	hTFtarget	MS	138	153	-	13.0789	1.3e-05	0.011	ATGTTGCCAAGGTCAC
ESR1	hTFtarget	MS	129	144	-	13.1857	1.33e-05	0.00562	AGGTCACAGAGACCCA
ESR1	hTFtarget	MS	129	144	-	13.0455	1.49e-05	0.00624	AGGTCACAGAGACCCA
ESR1	hTFtarget	MS	129	144	-	13.1429	1.55e-05	0.00648	AGGTCACAGAGACCCA
ESR1	hTFtarget	MS	129	144	+	13.0152	1.56e-05	0.00657	TGGGTCTCTGTGACCT
ESR1	hTFtarget	MS	129	144	-	12.9394	1.59e-05	0.0064	AGGTCACAGAGACCCA
ESR1	hTFtarget	MS	358	379	+	12.0299	1.61e-05	0.00061	AAGGGAAGAGGGGAGAGAAGCA
ESR1	hTFtarget	MS	292	306	-	12.6866	1.61e-05	0.000919	TCTCTCCCTTTCTTC
ESR1	hTFtarget	MS	383	398	-	12.7952	1.63e-05	0.00694	CTCTCTCTCTCTCTCC
ESR1	hTFtarget	MS	337	361	+	12.2388	1.63e-05	0.000539	AAGGAGGAGGAGGGTGGTAGGAAGG
ESR1	hTFtarget	MS	129	144	-	12.8333	1.65e-05	0.00697	AGGTCACAGAGACCCA
ESR1	hTFtarget	MS	130	144	-	12.7576	1.7e-05	0.00714	AGGTCACAGAGACCC
ESR1	hTFtarget	MS	308	329	+	2.67606	1.72e-05	0.000773	AAAGAAGAGGGAAAGGGAGGGA
ESR1	hTFtarget	MS	352	367	-	12.6145	1.82e-05	0.00694	CTCTTCCCTTCCTACC
ESR1	hTFtarget	MS	312	333	+	2.38028	1.86e-05	0.00079	AAGAGGGAAAGGGAGGGAAGCC
ESR1	hTFtarget	MS	339	363	+	12.0149	1.86e-05	0.000566	GGAGGAGGAGGGTGGTAGGAAGGGA
ESR1	hTFtarget	MS	365	389	+	12	1.88e-05	0.000566	GAGGGGAGAGAAGCAAGAGGAGAGA
ESR1	hTFtarget	MS	299	320	+	11.6119	2.02e-05	0.000731	GGGAGAGAGAAAGAAGAGGGAA
ESR1	hTFtarget	MS	129	144	-	12.5455	2.22e-05	0.00932	AGGTCACAGAGACCCA
ESR1	hTFtarget	MS	298	306	+	12.9718	2.27e-05	0.00335	AGGGAGAGA
ESR1	hTFtarget	MS	130	143	-	12.5303	2.34e-05	0.00957	GGTCACAGAGACCC
ESR1	hTFtarget	MS	316	327	-	12.4079	2.41e-05	0.0199	CCTCCCTTTCCC
ESR1	hTFtarget	MS	129	144	-	12.197	2.45e-05	0.0103	AGGTCACAGAGACCCA
ESR1	hTFtarget	MS	298	308	+	11.9104	2.56e-05	0.0026	AGGGAGAGAGA
ESR1	hTFtarget	MS	129	144	-	11.0758	2.62e-05	0.011	AGGTCACAGAGACCCA
ESR1	hTFtarget	MS	296	306	+	11.8806	2.67e-05	0.0026	AAAGGGAGAGA
ESR1	hTFtarget	MS	361	385	+	11.3881	2.68e-05	0.000735	GGAAGAGGGGAGAGAAGCAAGAGGA
ESR1	hTFtarget	MS	358	379	+	1.02817	2.69e-05	0.00106	AAGGGAAGAGGGGAGAGAAGCA
ESR1	hTFtarget	MS	347	371	+	11.3582	2.72e-05	0.000735	AGGGTGGTAGGAAGGGAAGAGGGGA
ESR1	hTFtarget	MS	305	329	+	11.3284	2.77e-05	0.000735	GAGAAAGAAGAGGGAAAGGGAGGGA
ESR1	hTFtarget	MS	131	144	+	12.3182	2.78e-05	0.0115	GGTCTCTGTGACCT
ESR1	hTFtarget	MS	310	331	+	0.901408	2.79e-05	0.00106	AGAAGAGGGAAAGGGAGGGAAG
ESR1	hTFtarget	MS	302	317	+	8.57746	2.82e-05	0.00217	AGAGAGAAAGAAGAGG
ESR1	hTFtarget	MS	341	365	+	11.2687	2.86e-05	0.000735	AGGAGGAGGGTGGTAGGAAGGGAAG
ESR1	hTFtarget	MS	300	308	+	12.507	2.94e-05	0.00335	GGAGAGAGA
ESR1	hTFtarget	MS	383	391	+	12.507	2.94e-05	0.00335	GGAGAGAGA
ESR1	hTFtarget	MS	299	320	+	0.690141	2.95e-05	0.00106	GGGAGAGAGAAAGAAGAGGGAA
ESR1	hTFtarget	MS	309	333	+	11.1642	3.04e-05	0.000752	AAGAAGAGGGAAAGGGAGGGAAGCC
ESR1	hTFtarget	MS	361	375	-	11.8358	3.12e-05	0.00166	TCTCTCCCCTCTTCC
ESR1	hTFtarget	MS	303	324	+	10.791	3.15e-05	0.00108	GAGAGAAAGAAGAGGGAAAGGG
ESR1	hTFtarget	MS	137	145	-	12.7368	3.27e-05	0.0278	AAGGTCACA
ESR1	hTFtarget	MS	304	328	+	11.0299	3.28e-05	0.000783	AGAGAAAGAAGAGGGAAAGGGAGGG
ESR1	hTFtarget	MS	129	144	-	11.2143	3.46e-05	0.0144	AGGTCACAGAGACCCA
ESR1	hTFtarget	MS	130	145	-	11.4571	3.49e-05	0.0146	AAGGTCACAGAGACCC
ESR1	hTFtarget	MS	363	387	+	10.8955	3.53e-05	0.000816	AAGAGGGGAGAGAAGCAAGAGGAGA
ESR1	hTFtarget	MS	304	312	+	12.1549	3.76e-05	0.00335	AGAGAAAGA
ESR1	hTFtarget	MS	395	403	+	12.1549	3.76e-05	0.00335	AGAGAAAGA
ESR1	hTFtarget	MS	129	144	-	11.7121	3.77e-05	0.0158	AGGTCACAGAGACCCA
ESR1	hTFtarget	MS	317	331	-	11.5672	3.83e-05	0.00182	CTTCCCTCCCTTTCC
ESR1	hTFtarget	MS	393	408	+	7.67606	3.92e-05	0.00275	AGAGAGAAAGACAGGA
ESR1	hTFtarget	MS	356	370	-	11.5373	3.92e-05	0.00182	CCCCTCTTCCCTTCC
ESR1	hTFtarget	MS	294	304	+	11.4179	3.94e-05	0.00341	AGAAAGGGAGA
ESR1	hTFtarget	MS	301	322	+	10.3582	3.96e-05	0.0013	GAGAGAGAAAGAAGAGGGAAAG
ESR1	hTFtarget	MS	138	146	-	12.0789	4.31e-05	0.0368	CAAGGTCAC
ESR1	hTFtarget	MS	130	145	+	11.5455	4.35e-05	0.0184	GGGTCTCTGTGACCTT
ESR1	hTFtarget	MS	290	314	+	10.5075	4.38e-05	0.000979	TAGAAGAAAGGGAGAGAGAAAGAAG
ESR1	hTFtarget	MS	377	391	-	11.3881	4.38e-05	0.00192	TCTCTCTCCTCTTGC
ESR1	hTFtarget	MS	138	146	-	12.5526	4.47e-05	0.0385	CAAGGTCAC
ESR1	hTFtarget	MS	292	307	+	7.30986	4.47e-05	0.00287	GAAGAAAGGGAGAGAG
ESR1	hTFtarget	MS	130	145	-	11.3333	4.47e-05	0.0189	AAGGTCACAGAGACCC
ESR1	hTFtarget	MS	138	146	-	12.1842	4.62e-05	0.0397	CAAGGTCAC
ESR1	hTFtarget	MS	129	144	+	11.4848	4.7e-05	0.0192	TGGGTCTCTGTGACCT
ESR1	hTFtarget	MS	343	367	+	10.3134	4.87e-05	0.00105	GAGGAGGGTGGTAGGAAGGGAAGAG
ESR1	hTFtarget	MS	129	144	-	9.68182	4.91e-05	0.0207	AGGTCACAGAGACCCA
ESR1	hTFtarget	MS	334	358	+	10.2537	5.03e-05	0.00106	AGAAAGGAGGAGGAGGGTGGTAGGA
ESR1	hTFtarget	MS	302	326	+	10.1642	5.28e-05	0.00108	AGAGAGAAAGAAGAGGGAAAGGGAG
ESR1	hTFtarget	MS	129	144	-	11.1515	5.29e-05	0.0218	AGGTCACAGAGACCCA
ESR1	hTFtarget	MS	138	144	-	12.8026	5.35e-05	0.0447	AGGTCAC
ESR1	hTFtarget	MS	138	144	-	12.0789	5.35e-05	0.0451	AGGTCAC
ESR1	hTFtarget	MS	391	415	+	10.0896	5.5e-05	0.00109	AGAGAGAGAAAGACAGGAGCCCCGA
ESR1	hTFtarget	MS	128	142	+	11.2879	5.57e-05	0.0235	CTGGGTCTCTGTGAC
ESR1	hTFtarget	MS	313	323	+	11.0149	5.78e-05	0.0045	AGAGGGAAAGG
ESR1	hTFtarget	MS	131	144	-	11.3485	6.09e-05	0.025	AGGTCACAGAGACC
ESR1	hTFtarget	MS	129	144	-	10.2879	6.14e-05	0.0258	AGGTCACAGAGACCCA
ESR1	hTFtarget	MS	315	329	-	10.9254	6.14e-05	0.00254	TCCCTCCCTTTCCCT
ESR1	hTFtarget	MS	130	145	-	10.1667	6.22e-05	0.0263	AAGGTCACAGAGACCC
ESR1	hTFtarget	MS	356	377	+	-2.33803	6.41e-05	0.0022	GGAAGGGAAGAGGGGAGAGAAG
ESR1	hTFtarget	MS	394	415	+	9.40299	6.47e-05	0.00203	GAGAGAAAGACAGGAGCCCCGA
ESR1	hTFtarget	MS	129	144	+	10.7424	6.48e-05	0.0271	TGGGTCTCTGTGACCT
ESR1	hTFtarget	MS	129	144	+	11.1212	6.61e-05	0.0264	TGGGTCTCTGTGACCT
ESR1	hTFtarget	MS	129	152	+	10.1711	6.78e-05	0.0562	TGGGTCTCTGTGACCTTGGCAACA
ESR1	hTFtarget	MS	130	145	+	10.8333	6.8e-05	0.028	GGGTCTCTGTGACCTT
ESR1	hTFtarget	MS	293	308	-	10.9351	6.85e-05	0.0249	TCTCTCTCCCTTTCTT
ESR1	hTFtarget	MS	130	145	-	10.5606	6.88e-05	0.029	AAGGTCACAGAGACCC
ESR1	hTFtarget	MS	129	144	+	10.3182	6.88e-05	0.0288	TGGGTCTCTGTGACCT
ESR1	hTFtarget	MS	322	346	+	9.61194	7.09e-05	0.00137	GGGAGGGAAGCCAGAAAGGAGGAGG
ESR1	hTFtarget	MS	128	143	-	5.91549	7.26e-05	0.00431	GGTCACAGAGACCCAG
ESR1	hTFtarget	MS	345	369	+	9.50746	7.5e-05	0.0014	GGAGGGTGGTAGGAAGGGAAGAGGG
ESR1	hTFtarget	MS	395	409	-	10.6119	7.68e-05	0.00293	CTCCTGTCTTTCTCT
ESR1	hTFtarget	MS	301	322	+	-3.15493	7.83e-05	0.00256	GAGAGAGAAAGAAGAGGGAAAG
ESR1	hTFtarget	MS	311	325	-	10.5373	8.1e-05	0.00293	TCCCTTTCCCTCTTC
ESR1	hTFtarget	MS	130	143	+	10.6515	8.26e-05	0.0349	GGGTCTCTGTGACC
ESR1	hTFtarget	MS	339	353	-	10.5075	8.27e-05	0.00293	CCACCCTCCTCCTCC
ESR1	hTFtarget	MS	140	151	-	10.7368	8.36e-05	0.0708	GTTGCCAAGGTC
ESR1	hTFtarget	MS	351	375	+	9.28358	8.43e-05	0.00154	TGGTAGGAAGGGAAGAGGGGAGAGA
ESR1	hTFtarget	MS	130	144	+	10.6818	8.76e-05	0.0371	GGGTCTCTGTGACCT
ESR1	hTFtarget	MS	391	401	+	10.4627	8.79e-05	0.00623	AGAGAGAGAAA
ESR1	hTFtarget	MS	379	393	-	10.403	8.9e-05	0.00301	TCTCTCTCTCCTCTT
ESR1	hTFtarget	MS	358	382	+	9.16418	8.97e-05	0.00159	AAGGGAAGAGGGGAGAGAAGCAAGA
ESR1	hTFtarget	MS	352	373	+	8.67164	9.31e-05	0.0028	GGTAGGAAGGGAAGAGGGGAGA
ESR1	hTFtarget	MS	128	145	-	8.81818	9.95e-05	0.042	AAGGTCACAGAGACCCAG
ESR1	hTFtarget	MS	359	383	+	8.95522	9.99e-05	0.00173	AGGGAAGAGGGGAGAGAAGCAAGAG
all TFs in MS-ERE
AR	hTFtarget	MS	383	398	+	19.4487	4.99e-09	3.57e-06	GGAGAGAGAGAGAGAG
AR	hTFtarget	MS	381	396	+	18.4231	3.47e-08	1.24e-05	GAGGAGAGAGAGAGAG
AR	hTFtarget	MS	385	400	+	18.0769	5.98e-08	1.43e-05	AGAGAGAGAGAGAGAA
AR	hTFtarget	MS	298	313	+	17.4615	1.54e-07	2.75e-05	AGGGAGAGAGAAAGAA
AR	hTFtarget	MS	315	330	+	16.3846	6.2e-07	8.87e-05	AGGGAAAGGGAGGGAA
AR	hTFtarget	MS	383	398	-	16.6282	8.43e-07	0.000651	CTCTCTCTCTCTCTCC
AR	hTFtarget	MS	292	307	+	16.0641	9.02e-07	0.000108	GAAGAAAGGGAGAGAG
AR	hTFtarget	MS	387	402	+	15.4487	1.78e-06	0.000182	AGAGAGAGAGAGAAAG
AR	hTFtarget	MS	389	404	+	15.2821	2.12e-06	0.00019	AGAGAGAGAGAAAGAC
AR	hTFtarget	MS	385	400	-	15.0769	3.71e-06	0.00107	TTCTCTCTCTCTCTCT
AR	hTFtarget	MS	389	404	-	14.9487	4.14e-06	0.00107	GTCTTTCTCTCTCTCT
AR	hTFtarget	MS	391	406	-	14.3205	6.95e-06	0.00134	CTGTCTTTCTCTCTCT
AR	hTFtarget	MS	311	326	+	13.8846	8.09e-06	0.000643	GAAGAGGGAAAGGGAG
AR	hTFtarget	MS	391	406	+	13.5513	1.08e-05	0.000774	AGAGAGAGAAAGACAG
AR	hTFtarget	MS	294	309	+	12.7564	2.07e-05	0.00135	AGAAAGGGAGAGAGAA
AR	hTFtarget	MS	294	309	-	12.4615	2.68e-05	0.00415	TTCTCTCTCCCTTTCT
AR	database	MS	219	233	-	10.5413	3.46e-05	0.0294	AATGCTTACTGTTCA
AR	hTFtarget	MS	186	207	-	11.1299	3.62e-05	0.0302	TCTGTGCCAACACATTGGAGAA
AR	hTFtarget	MS	300	315	+	11.6282	4.79e-05	0.00285	GGAGAGAGAAAGAAGA
AR	hTFtarget	MS	385	406	+	10.7314	7e-05	0.0351	AGAGAGAGAGAGAGAAAGACAG
AR	hTFtarget	MS	369	384	+	11	7.34e-05	0.00404	GGAGAGAAGCAAGAGG
AR	hTFtarget	MS	393	408	-	10.5	8.8e-05	0.00912	TCCTGTCTTTCTCTCT
AR	hTFtarget	MS	381	396	-	10.4872	8.86e-05	0.00912	CTCTCTCTCTCTCCTC
AR	hTFtarget	MS	369	390	+	10.3714	9.03e-05	0.0351	GGAGAGAAGCAAGAGGAGAGAG
AR	hTFtarget	MS	377	392	-	10.3718	9.44e-05	0.00912	CTCTCTCTCCTCTTGC
AR	hTFtarget	MS	359	374	+	10.5897	9.56e-05	0.00463	AGGGAAGAGGGGAGAG
AR	hTFtarget	MS	365	380	+	10.5641	9.72e-05	0.00463	GAGGGGAGAGAAGCAA
ARID2	database	MS	145	152	-	11.8776	6.81e-05	0.0576	TGTTGCCA
ASCL1	hTFtarget	MS	339	350	+	14.7746	4.06e-06	0.00322	GGAGGAGGAGGG
ASCL1	hTFtarget	MS	361	383	+	9.94737	5.52e-05	0.044	GGAAGAGGGGAGAGAAGCAAGAG
ASCL2	hTFtarget	MS	206	221	-	11.2763	5.98e-05	0.0507	TCAAGACAAGCTGGTC
ATF2	hTFtarget	MS	19	30	+	12.7368	2.59e-05	0.0201	TTTTCTTTTCCC
ATF5	database	MS	296	307	+	15.1	4.01e-06	0.00317	AAAGGGAGAGAG
ATF5	database	MS	296	307	+	15.0909	4.01e-06	0.00318	AAAGGGAGAGAG
ATF5	database	MS	296	306	-	14.6966	6.55e-06	0.00514	TCTCTCCCTTT
ATF5	database	MS	336	346	-	12.1685	3.01e-05	0.0118	CCTCCTCCTTT
ATF5	database	MS	336	347	+	10.9	6.83e-05	0.0271	AAAGGAGGAGGA
ATF5	database	MS	336	347	+	10.9091	6.83e-05	0.0271	AAAGGAGGAGGA
BACH2	hTFtarget	MS	20	31	+	13.1299	1.68e-05	0.0124	TTTCTTTTCCCG
BACH2	hTFtarget	MS	354	365	-	11.3247	6.37e-05	0.0235	CTTCCCTTCCTA
BCL6	hTFtarget	MS	340	348	+	10.4079	7.29e-05	0.0321	GAGGAGGAG
BCL6	hTFtarget	MS	258	266	-	10.0263	8.07e-05	0.0321	GAGGAGGAA
BCOR	hTFtarget	MS	20	31	-	11.9444	3.59e-05	0.0286	CGGGAAAAGAAA
BHLHE40	hTFtarget	MS	316	330	-	12.9737	1.08e-05	0.00829	TTCCCTCCCTTTCCC
BHLHE40	hTFtarget	MS	337	348	-	9.57895	7.07e-05	0.0344	CTCCTCCTCCTT
BHLHE40	hTFtarget	MS	340	351	-	8.96053	8.77e-05	0.0344	ACCCTCCTCCTC
BHLHE40	hTFtarget	MS	335	349	-	8.36842	8.9e-05	0.0342	CCTCCTCCTCCTTTC
BMI1	hTFtarget	MS	367	388	+	12.2208	2.61e-05	0.0205	GGGGAGAGAAGCAAGAGGAGAG
BRCA1	hTFtarget	MS	383	401	+	10.5455	4.98e-05	0.0308	GGAGAGAGAGAGAGAGAAA
BRCA1	database	MS	6	14	-	11.1205	5.53e-05	0.0467	GGTCGGTTG
BRCA1	database	MS	6	14	+	11.08	5.53e-05	0.0467	CAACCGACC
BRCA1	hTFtarget	MS	36	54	+	9.57143	7.65e-05	0.0308	ACTTGCAGTGAGATGCATA
BRD4	hTFtarget	MS	385	406	+	23.9231	7.17e-11	4.26e-08	AGAGAGAGAGAGAGAAAGACAG
BRD4	hTFtarget	MS	383	404	+	23.6795	1.21e-10	4.26e-08	GGAGAGAGAGAGAGAGAAAGAC
BRD4	hTFtarget	MS	387	408	+	20.7949	1.24e-08	2.9e-06	AGAGAGAGAGAGAAAGACAGGA
BRD4	hTFtarget	MS	292	313	+	20.2821	2.36e-08	3.43e-06	GAAGAAAGGGAGAGAGAAAGAA
BRD4	hTFtarget	MS	377	398	+	20.2564	2.44e-08	3.43e-06	GCAAGAGGAGAGAGAGAGAGAG
BRD4	hTFtarget	MS	385	409	+	20.4416	4.1e-08	2.96e-05	AGAGAGAGAGAGAGAAAGACAGGAG
BRD4	hTFtarget	MS	379	400	+	19.5385	5.68e-08	6.65e-06	AAGAGGAGAGAGAGAGAGAGAA
BRD4	hTFtarget	MS	379	403	+	19.2727	1.38e-07	4.98e-05	AAGAGGAGAGAGAGAGAGAGAAAGA
BRD4	hTFtarget	MS	336	357	-	18.4286	2.1e-07	8.64e-05	CCTACCACCCTCCTCCTCCTTT
BRD4	hTFtarget	MS	374	395	-	18.1818	2.63e-07	8.64e-05	TCTCTCTCTCTCCTCTTGCTTC
BRD4	hTFtarget	MS	371	392	+	18.0513	2.73e-07	2.74e-05	AGAGAAGCAAGAGGAGAGAGAG
BRD4	hTFtarget	MS	381	402	+	17.7821	3.55e-07	3.11e-05	GAGGAGAGAGAGAGAGAGAAAG
BRD4	hTFtarget	MS	358	379	-	17.8182	3.62e-07	8.64e-05	TGCTTCTCTCCCCTCTTCCCTT
BRD4	hTFtarget	MS	373	394	+	17.5	4.64e-07	3.62e-05	AGAAGCAAGAGGAGAGAGAGAG
BRD4	hTFtarget	MS	304	325	-	17.039	7.03e-07	0.000104	TCCCTTTCCCTCTTCTTTCTCT
BRD4	hTFtarget	MS	382	403	-	16.8442	8.26e-07	0.000104	TCTTTCTCTCTCTCTCTCTCCT
BRD4	hTFtarget	MS	370	391	-	16.7792	8.71e-07	0.000104	TCTCTCTCCTCTTGCTTCTCTC
BRD4	hTFtarget	MS	369	390	+	16.3333	1.31e-06	9.23e-05	GGAGAGAAGCAAGAGGAGAGAG
BRD4	hTFtarget	MS	375	396	+	16.2179	1.45e-06	9.25e-05	AAGCAAGAGGAGAGAGAGAGAG
BRD4	hTFtarget	MS	368	389	-	16.0779	1.53e-06	0.000153	TCTCTCCTCTTGCTTCTCTCCC
BRD4	hTFtarget	MS	310	331	-	15.8442	1.83e-06	0.000153	CTTCCCTCCCTTTCCCTCTTCT
BRD4	hTFtarget	MS	391	412	+	15.8333	1.99e-06	0.000117	AGAGAGAGAAAGACAGGAGCCC
BRD4	hTFtarget	MS	342	363	-	15.7013	2.05e-06	0.000153	TCCCTTCCTACCACCCTCCTCC
BRD4	hTFtarget	MS	354	375	-	15.5714	2.26e-06	0.000153	TCTCTCCCCTCTTCCCTTCCTA
BRD4	hTFtarget	MS	389	410	+	15.6282	2.35e-06	0.000127	AGAGAGAGAGAAAGACAGGAGC
BRD4	hTFtarget	MS	353	374	-	15.4286	2.52e-06	0.000153	CTCTCCCCTCTTCCCTTCCTAC
BRD4	hTFtarget	MS	291	312	-	15.4026	2.57e-06	0.000153	TCTTTCTCTCTCCCTTTCTTCT
BRD4	hTFtarget	MS	307	328	+	15.4231	2.77e-06	0.000137	GAAAGAAGAGGGAAAGGGAGGG
BRD4	hTFtarget	MS	298	319	+	15.3205	3e-06	0.000137	AGGGAGAGAGAAAGAAGAGGGA
BRD4	hTFtarget	MS	294	315	+	15.2692	3.13e-06	0.000137	AGAAAGGGAGAGAGAAAGAAGA
BRD4	hTFtarget	MS	381	405	+	15.3896	3.25e-06	0.000723	GAGGAGAGAGAGAGAGAGAAAGACA
BRD4	hTFtarget	MS	339	360	-	15.013	3.43e-06	0.000175	CTTCCTACCACCCTCCTCCTCC
BRD4	hTFtarget	MS	380	401	-	14.9481	3.6e-06	0.000175	TTTCTCTCTCTCTCTCTCCTCT
BRD4	hTFtarget	MS	346	367	-	14.9221	3.67e-06	0.000175	CTCTTCCCTTCCTACCACCCTC
BRD4	hTFtarget	MS	339	350	-	15.3421	3.71e-06	0.00219	CCCTCCTCCTCC
BRD4	hTFtarget	MS	296	320	+	15.0779	4.01e-06	0.000723	AAAGGGAGAGAGAAAGAAGAGGGAA
BRD4	hTFtarget	MS	361	372	-	14.8289	5.55e-06	0.00219	CTCCCCTCTTCC
BRD4	hTFtarget	MS	361	382	-	14.039	6.89e-06	0.000308	TCTTGCTTCTCTCCCCTCTTCC
BRD4	hTFtarget	MS	296	317	+	14.1923	7e-06	0.000286	AAAGGGAGAGAGAAAGAAGAGG
BRD4	hTFtarget	MS	365	386	+	14.1282	7.33e-06	0.000286	GAGGGGAGAGAAGCAAGAGGAG
BRD4	hTFtarget	MS	383	407	+	14	7.94e-06	0.00115	GGAGAGAGAGAGAGAGAAAGACAGG
BRD4	hTFtarget	MS	356	377	-	13.6753	8.85e-06	0.000352	CTTCTCTCCCCTCTTCCCTTCC
BRD4	hTFtarget	MS	384	405	-	13.6494	9.01e-06	0.000352	TGTCTTTCTCTCTCTCTCTCTC
BRD4	hTFtarget	MS	350	371	-	13.5584	9.58e-06	0.000352	TCCCCTCTTCCCTTCCTACCAC
BRD4	hTFtarget	MS	298	319	-	13.5195	9.84e-06	0.000352	TCCCTCTTCTTTCTCTCTCCCT
BRD4	hTFtarget	MS	303	324	-	13.3377	1.11e-05	0.000379	CCCTTTCCCTCTTCTTTCTCTC
BRD4	hTFtarget	MS	308	329	-	13.2468	1.18e-05	0.000384	TCCCTCCCTTTCCCTCTTCTTT
BRD4	hTFtarget	MS	309	330	+	13.4231	1.2e-05	0.000443	AAGAAGAGGGAAAGGGAGGGAA
BRD4	hTFtarget	MS	307	328	-	13.1169	1.29e-05	0.000401	CCCTCCCTTTCCCTCTTCTTTC
BRD4	hTFtarget	MS	386	407	-	12.9221	1.46e-05	0.000422	CCTGTCTTTCTCTCTCTCTCTC
BRD4	hTFtarget	MS	315	336	-	12.9091	1.47e-05	0.000422	TCTGGCTTCCCTCCCTTTCCCT
BRD4	hTFtarget	MS	355	376	+	12.8077	1.8e-05	0.000633	AGGAAGGGAAGAGGGGAGAGAA
BRD4	hTFtarget	MS	353	374	+	12.7308	1.89e-05	0.000633	GTAGGAAGGGAAGAGGGGAGAG
BRD4	hTFtarget	MS	293	314	-	12.3636	2.09e-05	0.000576	CTTCTTTCTCTCTCCCTTTCTT
BRD4	hTFtarget	MS	298	322	+	12.2338	2.16e-05	0.0026	AGGGAGAGAGAAAGAAGAGGGAAAG
BRD4	hTFtarget	MS	359	380	+	12.4359	2.28e-05	0.000696	AGGGAAGAGGGGAGAGAAGCAA
BRD4	hTFtarget	MS	290	311	+	12.4231	2.3e-05	0.000696	TAGAAGAAAGGGAGAGAGAAAG
BRD4	hTFtarget	MS	355	376	-	12.1688	2.36e-05	0.000627	TTCTCTCCCCTCTTCCCTTCCT
BRD4	hTFtarget	MS	305	326	+	12.3718	2.38e-05	0.000696	GAGAAAGAAGAGGGAAAGGGAG
BRD4	hTFtarget	MS	297	318	-	12.0649	2.52e-05	0.000645	CCCTCTTCTTTCTCTCTCCCTT
BRD4	hTFtarget	MS	367	388	+	12.1538	2.72e-05	0.000742	GGGGAGAGAAGCAAGAGGAGAG
BRD4	hTFtarget	MS	313	334	+	12.141	2.74e-05	0.000742	AGAGGGAAAGGGAGGGAAGCCA
BRD4	hTFtarget	MS	391	415	+	11.7273	2.81e-05	0.0029	AGAGAGAGAAAGACAGGAGCCCCGA
BRD4	hTFtarget	MS	376	397	-	11.7792	3.01e-05	0.000742	TCTCTCTCTCTCTCCTCTTGCT
BRD4	hTFtarget	MS	302	323	+	11.9359	3.11e-05	0.00081	AGAGAGAAAGAAGAGGGAAAGG
BRD4	hTFtarget	MS	19	30	-	12.4868	3.29e-05	0.0252	GGGAAAAGAAAA
BRD4	hTFtarget	MS	302	326	+	11.3636	3.38e-05	0.00305	AGAGAGAAAGAAGAGGGAAAGGGAG
BRD4	hTFtarget	MS	333	354	-	11.4675	3.63e-05	0.000865	ACCACCCTCCTCCTCCTTTCTG
BRD4	hTFtarget	MS	304	325	+	11.6538	3.69e-05	0.000925	AGAGAAAGAAGAGGGAAAGGGA
BRD4	hTFtarget	MS	299	320	-	11.4156	3.75e-05	0.000865	TTCCCTCTTCTTTCTCTCTCCC
BRD4	hTFtarget	MS	328	349	-	11.3117	3.99e-05	0.000892	CCTCCTCCTCCTTTCTGGCTTC
BRD4	hTFtarget	MS	338	346	+	12.1579	4.1e-05	0.0156	AGGAGGAGG
BRD4	hTFtarget	MS	341	349	+	12.1579	4.1e-05	0.0156	AGGAGGAGG
BRD4	hTFtarget	MS	369	393	+	10.8831	4.28e-05	0.00343	GGAGAGAAGCAAGAGGAGAGAGAGA
BRD4	hTFtarget	MS	314	335	-	11	4.79e-05	0.00104	CTGGCTTCCCTCCCTTTCCCTC
BRD4	hTFtarget	MS	343	364	-	10.7403	5.57e-05	0.00115	TTCCCTTCCTACCACCCTCCTC
BRD4	hTFtarget	MS	312	333	-	10.6753	5.78e-05	0.00115	GGCTTCCCTCCCTTTCCCTCTT
BRD4	hTFtarget	MS	388	409	-	10.6753	5.78e-05	0.00115	CTCCTGTCTTTCTCTCTCTCTC
BRD4	hTFtarget	MS	355	363	+	11.0857	6.01e-05	0.0479	AGGAAGGGA
BRD4	hTFtarget	MS	300	321	+	10.7308	6.26e-05	0.00152	GGAGAGAGAAAGAAGAGGGAAA
BRD4	hTFtarget	MS	311	332	-	10.5195	6.31e-05	0.00122	GCTTCCCTCCCTTTCCCTCTTC
BRD4	hTFtarget	MS	319	343	+	10	6.46e-05	0.00422	AAAGGGAGGGAAGCCAGAAAGGAGG
BRD4	hTFtarget	MS	387	411	+	9.94805	6.61e-05	0.00422	AGAGAGAGAGAGAAAGACAGGAGCC
BRD4	hTFtarget	MS	357	378	-	10.3636	6.9e-05	0.0013	GCTTCTCTCCCCTCTTCCCTTC
BRD4	hTFtarget	MS	315	339	+	9.81818	7.01e-05	0.00422	AGGGAAAGGGAGGGAAGCCAGAAAG
BRD4	hTFtarget	MS	301	322	-	10.2857	7.2e-05	0.00132	CTTTCCCTCTTCTTTCTCTCTC
BRD4	hTFtarget	MS	314	329	-	9.39474	7.25e-05	0.0552	TCCCTCCCTTTCCCTC
BRD4	hTFtarget	MS	302	313	+	10.9605	7.5e-05	0.0547	AGAGAGAAAGAA
BRD4	hTFtarget	MS	292	316	+	9.63636	7.6e-05	0.00422	GAAGAAAGGGAGAGAGAAAGAAGAG
BRD4	hTFtarget	MS	311	332	+	10.2436	8.17e-05	0.00191	GAAGAGGGAAAGGGAGGGAAGC
BRD4	hTFtarget	MS	296	317	-	10.026	8.32e-05	0.00149	CCTCTTCTTTCTCTCTCCCTTT
BRD4	hTFtarget	MS	366	387	-	9.92208	8.81e-05	0.00154	TCTCCTCTTGCTTCTCTCCCCT
BRD4	hTFtarget	MS	257	265	-	11.7714	8.89e-05	0.0704	AGGAGGAAA
BRD4	hTFtarget	MS	356	367	-	10.7763	9.21e-05	0.035	CTCTTCCCTTCC
BRD4	hTFtarget	MS	337	348	-	10.7632	9.35e-05	0.035	CTCCTCCTCCTT
BRD4	hTFtarget	MS	391	402	+	10.6842	0.0001	0.0383	AGAGAGAGAAAG
BRD7	hTFtarget	MS	384	402	+	24.1818	6.16e-11	4.89e-08	GAGAGAGAGAGAGAGAAAG
BRD7	hTFtarget	MS	385	406	+	20.0385	1.19e-07	9.19e-05	AGAGAGAGAGAGAGAAAGACAG
BRD7	hTFtarget	MS	386	404	+	16.0519	1.66e-06	0.000659	GAGAGAGAGAGAGAAAGAC
BRD7	hTFtarget	MS	383	404	+	15.7179	2.16e-06	0.000837	GGAGAGAGAGAGAGAGAAAGAC
BRD7	hTFtarget	MS	390	408	+	12.987	1.53e-05	0.00391	GAGAGAGAGAAAGACAGGA
BRD7	hTFtarget	MS	295	313	+	12.4675	2.13e-05	0.00391	GAAAGGGAGAGAGAAAGAA
BRD7	hTFtarget	MS	388	406	+	12.2338	2.47e-05	0.00391	GAGAGAGAGAGAAAGACAG
BRD7	hTFtarget	MS	293	311	+	11.3377	4.24e-05	0.0056	AAGAAAGGGAGAGAGAAAG
BRD7	hTFtarget	MS	377	398	+	8.65385	5.47e-05	0.0141	GCAAGAGGAGAGAGAGAGAGAG
BRD7	hTFtarget	MS	378	396	+	10.8442	5.64e-05	0.00639	CAAGAGGAGAGAGAGAGAG
BRD7	hTFtarget	MS	308	326	+	10.5455	6.68e-05	0.00662	AAAGAAGAGGGAAAGGGAG
BRD7	hTFtarget	MS	297	315	+	10.013	8.95e-05	0.00789	AAGGGAGAGAGAAAGAAGA
BTAF1	hTFtarget	MS	338	349	+	15.9079	2.64e-06	0.00211	AGGAGGAGGAGG
BTAF1	hTFtarget	MS	344	368	-	6.88158	4.98e-06	0.00303	CCTCTTCCCTTCCTACCACCCTCCT
BTAF1	hTFtarget	MS	338	362	-	5.51316	7.88e-06	0.00303	CCCTTCCTACCACCCTCCTCCTCCT
BTAF1	hTFtarget	MS	341	352	+	12.0263	3.29e-05	0.0132	AGGAGGAGGGTG
BTAF1	hTFtarget	MS	341	365	-	-1.19737	6.02e-05	0.0116	CTTCCCTTCCTACCACCCTCCTCCT
BTAF1	hTFtarget	MS	345	369	-	-1.21053	6.04e-05	0.0116	CCCTCTTCCCTTCCTACCACCCTCC
BTAF1	hTFtarget	MS	360	371	+	9.60526	9.79e-05	0.0261	GGGAAGAGGGGA
BTAF1	hTFtarget	MS	349	373	-	-2.98684	9.8e-05	0.0151	TCTCCCCTCTTCCCTTCCTACCACC
C11orf9	database	MS	100	107	-	9.45	6.29e-05	0.0522	GGGTACCA
C17orf96	hTFtarget	MS	305	329	+	19.2658	6.2e-08	3.47e-05	GAGAAAGAAGAGGGAAAGGGAGGGA
C17orf96	hTFtarget	MS	381	405	+	18.8354	9.86e-08	3.47e-05	GAGGAGAGAGAGAGAGAGAAAGACA
C17orf96	hTFtarget	MS	350	374	+	18.3418	1.65e-07	3.86e-05	GTGGTAGGAAGGGAAGAGGGGAGAG
C17orf96	hTFtarget	MS	292	316	+	17.9494	2.44e-07	4.29e-05	GAAGAAAGGGAGAGAGAAAGAAGAG
C17orf96	hTFtarget	MS	296	320	+	17.5443	3.62e-07	5.09e-05	AAAGGGAGAGAGAAAGAAGAGGGAA
C17orf96	hTFtarget	MS	346	370	+	16.9747	6.18e-07	7.25e-05	GAGGGTGGTAGGAAGGGAAGAGGGG
C17orf96	hTFtarget	MS	374	398	+	16.6329	8.44e-07	8.48e-05	GAAGCAAGAGGAGAGAGAGAGAGAG
C17orf96	hTFtarget	MS	365	389	+	16.1139	1.33e-06	0.000111	GAGGGGAGAGAAGCAAGAGGAGAGA
C17orf96	hTFtarget	MS	375	399	+	16.038	1.42e-06	0.000111	AAGCAAGAGGAGAGAGAGAGAGAGA
C17orf96	hTFtarget	MS	300	324	+	15.7342	1.85e-06	0.00013	GGAGAGAGAAAGAAGAGGGAAAGGG
C17orf96	hTFtarget	MS	354	378	+	15.3291	2.58e-06	0.000162	TAGGAAGGGAAGAGGGGAGAGAAGC
C17orf96	hTFtarget	MS	340	364	+	15.1392	3.02e-06	0.000162	GAGGAGGAGGGTGGTAGGAAGGGAA
C17orf96	hTFtarget	MS	320	344	+	15.0886	3.14e-06	0.000162	AAGGGAGGGAAGCCAGAAAGGAGGA
C17orf96	hTFtarget	MS	343	367	+	15.0253	3.31e-06	0.000162	GAGGAGGGTGGTAGGAAGGGAAGAG
C17orf96	hTFtarget	MS	307	331	+	14.8354	3.85e-06	0.000162	GAAAGAAGAGGGAAAGGGAGGGAAG
C17orf96	hTFtarget	MS	353	377	+	14.8228	3.89e-06	0.000162	GTAGGAAGGGAAGAGGGGAGAGAAG
C17orf96	hTFtarget	MS	363	387	+	14.8101	3.93e-06	0.000162	AAGAGGGGAGAGAAGCAAGAGGAGA
C17orf96	hTFtarget	MS	349	373	+	14.6835	4.34e-06	0.000169	GGTGGTAGGAAGGGAAGAGGGGAGA
C17orf96	hTFtarget	MS	293	317	+	14.6203	4.56e-06	0.000169	AAGAAAGGGAGAGAGAAAGAAGAGG
C17orf96	hTFtarget	MS	339	363	+	14.2911	5.88e-06	0.000201	GGAGGAGGAGGGTGGTAGGAAGGGA
C17orf96	hTFtarget	MS	377	401	+	14.2658	5.99e-06	0.000201	GCAAGAGGAGAGAGAGAGAGAGAAA
C17orf96	hTFtarget	MS	358	382	+	14.2025	6.29e-06	0.000201	AAGGGAAGAGGGGAGAGAAGCAAGA
C17orf96	hTFtarget	MS	385	409	+	13.9494	7.61e-06	0.000233	AGAGAGAGAGAGAGAAAGACAGGAG
C17orf96	hTFtarget	MS	379	403	+	13.8101	8.44e-06	0.000247	AAGAGGAGAGAGAGAGAGAGAAAGA
C17orf96	hTFtarget	MS	303	327	+	13.5063	1.05e-05	0.000296	GAGAGAAAGAAGAGGGAAAGGGAGG
C17orf96	hTFtarget	MS	304	328	+	13.2658	1.25e-05	0.000339	AGAGAAAGAAGAGGGAAAGGGAGGG
C17orf96	hTFtarget	MS	294	318	+	13.1899	1.32e-05	0.000344	AGAAAGGGAGAGAGAAAGAAGAGGG
C17orf96	hTFtarget	MS	342	366	+	12.7342	1.82e-05	0.000431	GGAGGAGGGTGGTAGGAAGGGAAGA
C17orf96	hTFtarget	MS	337	361	+	12.6835	1.88e-05	0.000431	AAGGAGGAGGAGGGTGGTAGGAAGG
C17orf96	hTFtarget	MS	359	383	+	12.6329	1.95e-05	0.000431	AGGGAAGAGGGGAGAGAAGCAAGAG
C17orf96	hTFtarget	MS	383	407	+	12.6329	1.95e-05	0.000431	GGAGAGAGAGAGAGAGAAAGACAGG
C17orf96	hTFtarget	MS	372	396	+	12.5949	2e-05	0.000431	GAGAAGCAAGAGGAGAGAGAGAGAG
C17orf96	hTFtarget	MS	308	332	+	12.557	2.05e-05	0.000431	AAAGAAGAGGGAAAGGGAGGGAAGC
C17orf96	hTFtarget	MS	371	395	+	12.5316	2.09e-05	0.000431	AGAGAAGCAAGAGGAGAGAGAGAGA
C17orf96	hTFtarget	MS	239	263	-	12.443	2.21e-05	0.000445	GAGGAAAAATAGGTGGGAAAAAAAG
C17orf96	hTFtarget	MS	302	326	+	12.3038	2.43e-05	0.000475	AGAGAGAAAGAAGAGGGAAAGGGAG
C17orf96	hTFtarget	MS	309	333	+	12.1646	2.67e-05	0.000507	AAGAAGAGGGAAAGGGAGGGAAGCC
C17orf96	hTFtarget	MS	370	394	+	11.6962	3.62e-05	0.000667	GAGAGAAGCAAGAGGAGAGAGAGAG
C17orf96	hTFtarget	MS	347	371	+	11.6329	3.77e-05	0.000667	AGGGTGGTAGGAAGGGAAGAGGGGA
C17orf96	hTFtarget	MS	325	349	+	11.5949	3.86e-05	0.000667	AGGGAAGCCAGAAAGGAGGAGGAGG
C17orf96	hTFtarget	MS	328	352	+	11.557	3.95e-05	0.000667	GAAGCCAGAAAGGAGGAGGAGGGTG
C17orf96	hTFtarget	MS	329	353	+	11.5443	3.99e-05	0.000667	AAGCCAGAAAGGAGGAGGAGGGTGG
C17orf96	hTFtarget	MS	301	325	+	11.2785	4.71e-05	0.00077	GAGAGAGAAAGAAGAGGGAAAGGGA
C17orf96	hTFtarget	MS	334	358	+	11.2278	4.86e-05	0.000777	AGAAAGGAGGAGGAGGGTGGTAGGA
C17orf96	hTFtarget	MS	289	313	+	11.1266	5.18e-05	0.000809	TTAGAAGAAAGGGAGAGAGAAAGAA
C17orf96	hTFtarget	MS	306	330	+	11	5.6e-05	0.000855	AGAAAGAAGAGGGAAAGGGAGGGAA
C17orf96	hTFtarget	MS	355	379	+	10.9114	5.91e-05	0.000883	AGGAAGGGAAGAGGGGAGAGAAGCA
C17orf96	hTFtarget	MS	298	322	+	10.5063	7.53e-05	0.00109	AGGGAGAGAGAAAGAAGAGGGAAAG
C17orf96	hTFtarget	MS	319	343	+	10.4937	7.59e-05	0.00109	AAAGGGAGGGAAGCCAGAAAGGAGG
C17orf96	hTFtarget	MS	360	384	+	10.4177	7.93e-05	0.00112	GGGAAGAGGGGAGAGAAGCAAGAGG
C17orf96	hTFtarget	MS	20	44	-	10.1899	9.06e-05	0.00125	ACTGCAAGTAAGCCGGGAAAAGAAA
CAMTA2	hTFtarget	MS	139	147	-	11.8947	5.93e-05	0.0508	CCAAGGTCA
CBFB	hTFtarget	MS	355	369	-	12.7105	2.27e-05	0.0182	CCCTCTTCCCTTCCT
CBFB	hTFtarget	MS	338	349	-	12.3553	3.36e-05	0.0267	CCTCCTCCTCCT
CBFB	hTFtarget	MS	357	368	+	10.9714	8.68e-05	0.0662	GAAGGGAAGAGG
CBX3	hTFtarget	MS	318	339	+	8.41558	2.58e-05	0.0189	GAAAGGGAGGGAAGCCAGAAAG
CBX3	hTFtarget	MS	373	394	+	6.71429	5.15e-05	0.0189	AGAAGCAAGAGGAGAGAGAGAG
CBX4	hTFtarget	MS	319	330	+	11.5	5.79e-05	0.0446	AAAGGGAGGGAA
CDK8	hTFtarget	MS	351	375	-	14.0649	6.2e-06	0.00474	TCTCTCCCCTCTTCCCTTCCTACCA
CDK8	hTFtarget	MS	344	368	-	12.7532	1.4e-05	0.00536	CCTCTTCCCTTCCTACCACCCTCCT
CDK8	hTFtarget	MS	349	373	-	11.2078	3.44e-05	0.00819	TCTCCCCTCTTCCCTTCCTACCACC
CDK8	hTFtarget	MS	367	391	-	10.4935	5.1e-05	0.00819	TCTCTCTCCTCTTGCTTCTCTCCCC
CDK8	hTFtarget	MS	291	302	-	11.5974	5.27e-05	0.0409	TCCCTTTCTTCT
CDK8	hTFtarget	MS	338	362	-	10.4026	5.36e-05	0.00819	CCCTTCCTACCACCCTCCTCCTCCT
CDK8	hTFtarget	MS	387	402	-	11.2987	5.64e-05	0.0228	CTTTCTCTCTCTCTCT
CDK8	hTFtarget	MS	296	311	-	11.0909	6.44e-05	0.0228	CTTTCTCTCTCCCTTT
CDK8	hTFtarget	MS	19	34	+	10.5714	8.92e-05	0.0228	TTTTCTTTTCCCGGCT
CDK9	hTFtarget	MS	304	319	+	15.2564	2.76e-06	0.002	AGAGAAAGAAGAGGGA
CDK9	hTFtarget	MS	301	316	+	13.8205	9.71e-06	0.00215	GAGAGAGAAAGAAGAG
CDK9	hTFtarget	MS	386	401	+	13.7051	1.07e-05	0.00215	GAGAGAGAGAGAGAAA
CDK9	hTFtarget	MS	293	308	+	13.2308	1.54e-05	0.00215	AAGAAAGGGAGAGAGA
CDK9	hTFtarget	MS	374	389	+	13.0641	1.75e-05	0.00215	GAAGCAAGAGGAGAGA
CDK9	hTFtarget	MS	295	310	+	13.0385	1.78e-05	0.00215	GAAAGGGAGAGAGAAA
CDK9	hTFtarget	MS	384	399	+	12.6795	2.31e-05	0.00225	GAGAGAGAGAGAGAGA
CDK9	hTFtarget	MS	355	370	+	12.4872	2.65e-05	0.00225	AGGAAGGGAAGAGGGG
CDK9	hTFtarget	MS	380	395	+	12.3462	2.92e-05	0.00225	AGAGGAGAGAGAGAGA
CDK9	hTFtarget	MS	382	397	+	12.2564	3.11e-05	0.00225	AGGAGAGAGAGAGAGA
CDK9	hTFtarget	MS	310	325	+	11.9103	3.94e-05	0.00259	AGAAGAGGGAAAGGGA
CDK9	hTFtarget	MS	333	348	+	11.0641	6.75e-05	0.0038	CAGAAAGGAGGAGGAG
CDK9	hTFtarget	MS	368	389	-	7.96053	6.77e-05	0.0524	TCTCTCCTCTTGCTTCTCTCCC
CDK9	hTFtarget	MS	312	327	+	11.0128	6.97e-05	0.0038	AAGAGGGAAAGGGAGG
CDK9	hTFtarget	MS	388	403	+	10.9231	7.35e-05	0.0038	GAGAGAGAGAGAAAGA
CDK9	hTFtarget	MS	358	373	+	10.7949	7.94e-05	0.00383	AAGGGAAGAGGGGAGA
CEBPA	hTFtarget	MS	320	328	-	11.0658	9.89e-05	0.0798	CCCTCCCTT
CEBPB	hTFtarget	MS	19	30	-	11.6447	4.83e-05	0.0372	GGGAAAAGAAAA
CHD1	hTFtarget	MS	342	357	+	9.86842	7.59e-05	0.0594	GGAGGAGGGTGGTAGG
CREB1	hTFtarget	MS	384	408	-	27.8311	7.89e-12	5.45e-09	TCCTGTCTTTCTCTCTCTCTCTCTC
CREB1	hTFtarget	MS	382	406	-	25.8378	1.1e-10	3.79e-08	CTGTCTTTCTCTCTCTCTCTCTCCT
CREB1	hTFtarget	MS	385	409	+	25.2424	8.39e-10	6.05e-07	AGAGAGAGAGAGAGAAAGACAGGAG
CREB1	hTFtarget	MS	387	402	+	22.1953	1.05e-09	7.57e-07	AGAGAGAGAGAGAAAG
CREB1	hTFtarget	MS	383	398	+	21.1641	5.21e-09	1.88e-06	GGAGAGAGAGAGAGAG
CREB1	hTFtarget	MS	383	407	+	21.0455	5.56e-09	2.01e-06	GGAGAGAGAGAGAGAGAAAGACAGG
CREB1	hTFtarget	MS	391	406	+	20.8516	7.9e-09	1.9e-06	AGAGAGAGAAAGACAG
CREB1	hTFtarget	MS	385	400	+	20.5	1.06e-08	1.91e-06	AGAGAGAGAGAGAGAA
CREB1	hTFtarget	MS	299	323	-	20.6622	2.75e-08	5.43e-06	CCTTTCCCTCTTCTTTCTCTCTCCC
CREB1	hTFtarget	MS	295	319	-	20.3243	3.76e-08	5.43e-06	TCCCTCTTCTTTCTCTCTCCCTTTC
CREB1	hTFtarget	MS	376	400	-	20.277	3.93e-08	5.43e-06	TTCTCTCTCTCTCTCTCCTCTTGCT
CREB1	hTFtarget	MS	384	395	+	20.5303	5.62e-08	1.42e-05	GAGAGAGAGAGA
CREB1	hTFtarget	MS	386	397	+	20.5303	5.62e-08	1.42e-05	GAGAGAGAGAGA
CREB1	hTFtarget	MS	388	399	+	20.5303	5.62e-08	1.42e-05	GAGAGAGAGAGA
CREB1	hTFtarget	MS	370	394	-	19.6284	7.05e-08	8.12e-06	CTCTCTCTCTCCTCTTGCTTCTCTC
CREB1	hTFtarget	MS	381	405	+	13.7576	9.05e-08	1.77e-05	GAGGAGAGAGAGAGAGAGAAAGACA
CREB1	hTFtarget	MS	380	404	-	19.2905	9.5e-08	9.13e-06	GTCTTTCTCTCTCTCTCTCTCCTCT
CREB1	hTFtarget	MS	379	403	+	13.5303	9.79e-08	1.77e-05	AAGAGGAGAGAGAGAGAGAGAAAGA
CREB1	hTFtarget	MS	293	317	-	19.1689	1.06e-07	9.13e-06	CCTCTTCTTTCTCTCTCCCTTTCTT
CREB1	hTFtarget	MS	381	396	+	18.3516	1.27e-07	1.83e-05	GAGGAGAGAGAGAGAG
CREB1	hTFtarget	MS	386	410	-	18.7973	1.46e-07	1.12e-05	GCTCCTGTCTTTCTCTCTCTCTCTC
CREB1	hTFtarget	MS	378	402	-	18.5946	1.73e-07	1.2e-05	CTTTCTCTCTCTCTCTCTCCTCTTG
CREB1	hTFtarget	MS	389	404	+	17.7031	2.45e-07	2.95e-05	AGAGAGAGAGAAAGAC
CREB1	hTFtarget	MS	298	313	+	17.0938	4.49e-07	4.63e-05	AGGGAGAGAGAAAGAA
CREB1	hTFtarget	MS	301	325	-	17.3243	4.94e-07	3.1e-05	TCCCTTTCCCTCTTCTTTCTCTCTC
CREB1	hTFtarget	MS	377	401	+	8.42424	5.12e-07	7.19e-05	GCAAGAGGAGAGAGAGAGAGAGAAA
CREB1	hTFtarget	MS	297	321	-	17.1892	5.51e-07	3.17e-05	TTTCCCTCTTCTTTCTCTCTCCCTT
CREB1	hTFtarget	MS	387	411	+	7.90909	5.98e-07	7.19e-05	AGAGAGAGAGAGAAAGACAGGAGCC
CREB1	hTFtarget	MS	350	374	-	17.0068	6.37e-07	3.38e-05	CTCTCCCCTCTTCCCTTCCTACCAC
CREB1	hTFtarget	MS	296	311	+	16.5156	7.59e-07	6.86e-05	AAAGGGAGAGAGAAAG
CREB1	hTFtarget	MS	366	390	-	16.75	7.8e-07	3.85e-05	CTCTCTCCTCTTGCTTCTCTCCCCT
CREB1	hTFtarget	MS	373	397	+	5.9697	1.06e-06	0.000109	AGAAGCAAGAGGAGAGAGAGAGAGA
CREB1	hTFtarget	MS	306	330	-	16.3446	1.07e-06	4.92e-05	TTCCCTCCCTTTCCCTCTTCTTTCT
CREB1	hTFtarget	MS	371	395	+	5.06061	1.37e-06	0.000123	AGAGAAGCAAGAGGAGAGAGAGAGA
CREB1	hTFtarget	MS	294	309	+	15.75	1.48e-06	0.000119	AGAAAGGGAGAGAGAA
CREB1	hTFtarget	MS	294	318	+	4.25758	1.71e-06	0.000137	AGAAAGGGAGAGAGAAAGAAGAGGG
CREB1	hTFtarget	MS	338	362	-	15.6216	1.85e-06	7.98e-05	CCCTTCCTACCACCCTCCTCCTCCT
CREB1	hTFtarget	MS	364	388	-	15.2703	2.4e-06	9.75e-05	CTCTCCTCTTGCTTCTCTCCCCTCT
CREB1	hTFtarget	MS	304	328	-	15.0338	2.85e-06	0.000109	CCCTCCCTTTCCCTCTTCTTTCTCT
CREB1	hTFtarget	MS	390	401	+	15.3939	2.93e-06	0.000466	GAGAGAGAGAAA
CREB1	hTFtarget	MS	389	413	+	2	3.16e-06	0.000228	AGAGAGAGAGAAAGACAGGAGCCCC
CREB1	hTFtarget	MS	382	393	+	15.2121	3.26e-06	0.000466	AGGAGAGAGAGA
CREB1	hTFtarget	MS	292	307	+	14.8125	3.28e-06	0.000237	GAAGAAAGGGAGAGAG
CREB1	hTFtarget	MS	390	414	-	14.7703	3.45e-06	0.000126	CGGGGCTCCTGTCTTTCTCTCTCTC
CREB1	hTFtarget	MS	312	336	-	14.6216	3.84e-06	0.000133	TCTGGCTTCCCTCCCTTTCCCTCTT
CREB1	hTFtarget	MS	379	394	+	14.5781	3.97e-06	0.000261	AAGAGGAGAGAGAGAG
CREB1	hTFtarget	MS	355	379	+	0.212121	5.02e-06	0.000329	AGGAAGGGAAGAGGGGAGAGAAGCA
CREB1	hTFtarget	MS	295	306	+	14.5303	5.18e-06	0.000466	GAAAGGGAGAGA
CREB1	hTFtarget	MS	323	347	-	14.1959	5.2e-06	0.000158	TCCTCCTCCTTTCTGGCTTCCCTCC
CREB1	hTFtarget	MS	357	381	-	14.1622	5.32e-06	0.000158	CTTGCTTCTCTCCCCTCTTCCCTTC
CREB1	hTFtarget	MS	303	327	-	14.1554	5.35e-06	0.000158	CCTCCCTTTCCCTCTTCTTTCTCTC
CREB1	hTFtarget	MS	301	312	+	14.4697	5.44e-06	0.000466	GAGAGAGAAAGA
CREB1	hTFtarget	MS	392	403	+	14.4697	5.44e-06	0.000466	GAGAGAGAAAGA
CREB1	hTFtarget	MS	368	392	-	14.1149	5.5e-06	0.000158	CTCTCTCTCCTCTTGCTTCTCTCCC
CREB1	hTFtarget	MS	299	310	+	14.4394	5.52e-06	0.000466	GGGAGAGAGAAA
CREB1	hTFtarget	MS	291	315	-	14.0473	5.77e-06	0.000159	TCTTCTTTCTCTCTCCCTTTCTTCT
CREB1	hTFtarget	MS	315	330	+	14.1016	5.78e-06	0.000348	AGGGAAAGGGAGGGAA
CREB1	hTFtarget	MS	289	313	-	13.9865	6.02e-06	0.00016	TTCTTTCTCTCTCCCTTTCTTCTAA
CREB1	hTFtarget	MS	313	328	+	13.9375	6.58e-06	0.000366	AGAGGGAAAGGGAGGG
CREB1	hTFtarget	MS	352	376	-	13.777	6.96e-06	0.000178	TTCTCTCCCCTCTTCCCTTCCTACC
CREB1	hTFtarget	MS	297	308	+	14.0606	7.11e-06	0.00054	AAGGGAGAGAGA
CREB1	hTFtarget	MS	346	370	-	13.6081	7.82e-06	0.000193	CCCCTCTTCCCTTCCTACCACCCTC
CREB1	hTFtarget	MS	311	326	+	13.6641	8.12e-06	0.000392	GAAGAGGGAAAGGGAG
CREB1	hTFtarget	MS	393	408	+	13.6641	8.12e-06	0.000392	AGAGAGAAAGACAGGA
CREB1	hTFtarget	MS	342	366	-	13.5135	8.34e-06	0.000199	TCTTCCCTTCCTACCACCCTCCTCC
CREB1	hTFtarget	MS	394	405	+	13.5909	9.77e-06	0.000675	GAGAGAAAGACA
CREB1	hTFtarget	MS	372	396	-	13.277	9.8e-06	0.000226	CTCTCTCTCTCTCCTCTTGCTTCTC
CREB1	hTFtarget	MS	302	317	+	13.3672	1.02e-05	0.00046	AGAGAGAAAGAAGAGG
CREB1	hTFtarget	MS	362	386	-	13.2162	1.02e-05	0.000227	CTCCTCTTGCTTCTCTCCCCTCTTC
CREB1	hTFtarget	MS	374	398	-	13.0878	1.11e-05	0.00024	CTCTCTCTCTCTCTCCTCTTGCTTC
CREB1	hTFtarget	MS	316	340	-	13.027	1.16e-05	0.000243	CCTTTCTGGCTTCCCTCCCTTTCCC
CREB1	hTFtarget	MS	359	374	+	12.6797	1.69e-05	0.000719	AGGGAAGAGGGGAGAG
CREB1	hTFtarget	MS	355	379	-	12.3041	1.87e-05	0.00038	TGCTTCTCTCCCCTCTTCCCTTCCT
CREB1	hTFtarget	MS	314	325	+	12.5909	1.9e-05	0.00121	GAGGGAAAGGGA
CREB1	hTFtarget	MS	369	393	+	-5.36364	1.92e-05	0.0011	GGAGAGAAGCAAGAGGAGAGAGAGA
CREB1	hTFtarget	MS	367	391	+	-5.5303	1.99e-05	0.0011	GGGGAGAGAAGCAAGAGGAGAGAGA
CREB1	hTFtarget	MS	300	315	+	12.4453	2e-05	0.000803	GGAGAGAGAAAGAAGA
CREB1	hTFtarget	MS	310	334	-	12.1892	2.01e-05	0.000397	TGGCTTCCCTCCCTTTCCCTCTTCT
CREB1	hTFtarget	MS	345	369	-	12.0135	2.25e-05	0.000433	CCCTCTTCCCTTCCTACCACCCTCC
CREB1	hTFtarget	MS	388	412	-	11.4459	3.23e-05	0.000603	GGGCTCCTGTCTTTCTCTCTCTCTC
CREB1	hTFtarget	MS	309	324	+	11.5781	3.66e-05	0.00139	AAGAAGAGGGAAAGGG
CREB1	hTFtarget	MS	318	329	+	11.5303	3.7e-05	0.00216	GAAAGGGAGGGA
CREB1	hTFtarget	MS	340	364	-	11.0811	4.06e-05	0.000737	TTCCCTTCCTACCACCCTCCTCCTC
CREB1	hTFtarget	MS	325	349	-	11.0135	4.23e-05	0.000749	CCTCCTCCTCCTTTCTGGCTTCCCT
CREB1	hTFtarget	MS	349	373	-	10.8176	4.77e-05	0.000824	TCTCCCCTCTTCCCTTCCTACCACC
CREB1	hTFtarget	MS	309	333	+	-10	5.26e-05	0.00261	AAGAAGAGGGAAAGGGAGGGAAGCC
CREB1	hTFtarget	MS	375	399	+	-10.1515	5.43e-05	0.00261	AAGCAAGAGGAGAGAGAGAGAGAGA
CREB1	hTFtarget	MS	300	324	-	10.223	6.83e-05	0.00115	CCCTTTCCCTCTTCTTTCTCTCTCC
CREB1	hTFtarget	MS	335	359	-	9.94595	8.05e-05	0.00131	TTCCTACCACCCTCCTCCTCCTTTC
CREB1	hTFtarget	MS	354	378	-	9.90541	8.24e-05	0.00131	GCTTCTCTCCCCTCTTCCCTTCCTA
CREB1	hTFtarget	MS	287	311	-	9.88514	8.34e-05	0.00131	CTTTCTCTCTCCCTTTCTTCTAAGA
CREB1	hTFtarget	MS	375	390	+	10.2656	8.71e-05	0.00315	AAGCAAGAGGAGAGAG
CREB1	hTFtarget	MS	303	314	+	9.86364	9.58e-05	0.0052	GAGAGAAAGAAG
CREB1	hTFtarget	MS	395	410	+	10.0938	9.7e-05	0.00334	AGAGAAAGACAGGAGC
CREB1	hTFtarget	MS	244	268	+	9.61486	9.77e-05	0.0015	TTTCCCACCTATTTTTCCTCCTCAC
CREBBP	hTFtarget	MS	386	406	+	31.2429	4.26e-11	3.08e-08	GAGAGAGAGAGAGAAAGACAG
CREBBP	hTFtarget	MS	384	399	+	30.5571	2.15e-10	1.68e-07	GAGAGAGAGAGAGAGA
CREBBP	hTFtarget	MS	384	404	+	18.5571	1.32e-08	4.78e-06	GAGAGAGAGAGAGAGAAAGAC
CREBBP	hTFtarget	MS	384	398	+	17.9403	2.06e-08	1.6e-05	GAGAGAGAGAGAGAG
CREBBP	hTFtarget	MS	385	396	+	16.8	5.62e-08	2.17e-05	AGAGAGAGAGAG
CREBBP	hTFtarget	MS	387	398	+	16.8	5.62e-08	2.17e-05	AGAGAGAGAGAG
CREBBP	hTFtarget	MS	382	402	+	14.3571	5.68e-08	1.37e-05	AGGAGAGAGAGAGAGAGAAAG
CREBBP	hTFtarget	MS	390	405	+	18.8286	8.32e-08	3.21e-05	GAGAGAGAGAAAGACA
CREBBP	hTFtarget	MS	388	403	+	17.3571	1.52e-07	3.21e-05	GAGAGAGAGAGAAAGA
CREBBP	hTFtarget	MS	386	401	+	17.2	1.65e-07	3.21e-05	GAGAGAGAGAGAGAAA
CREBBP	hTFtarget	MS	388	408	+	10.0857	2.18e-07	3.94e-05	GAGAGAGAGAGAAAGACAGGA
CREBBP	hTFtarget	MS	383	394	+	15.95	3.35e-07	8.62e-05	GGAGAGAGAGAG
CREBBP	hTFtarget	MS	128	142	-	15.9104	4.43e-07	0.000148	GTCACAGAGACCCAG
CREBBP	hTFtarget	MS	388	402	+	15.7015	5.7e-07	0.000148	GAGAGAGAGAGAAAG
CREBBP	hTFtarget	MS	370	390	+	6.31429	6.47e-07	7.93e-05	GAGAGAAGCAAGAGGAGAGAG
CREBBP	hTFtarget	MS	390	410	+	6.25714	6.57e-07	7.93e-05	GAGAGAGAGAAAGACAGGAGC
CREBBP	hTFtarget	MS	374	394	+	4.95714	9.38e-07	9.46e-05	GAAGCAAGAGGAGAGAGAGAG
CREBBP	hTFtarget	MS	129	144	-	16.7286	1.01e-06	0.000848	AGGTCACAGAGACCCA
CREBBP	hTFtarget	MS	380	400	+	4.55714	1.04e-06	9.46e-05	AGAGGAGAGAGAGAGAGAGAA
CREBBP	hTFtarget	MS	382	397	+	11.9714	1.15e-06	0.000179	AGGAGAGAGAGAGAGA
CREBBP	hTFtarget	MS	386	400	+	14.597	2.05e-06	0.000398	GAGAGAGAGAGAGAA
CREBBP	hTFtarget	MS	392	406	+	14.3582	2.67e-06	0.000416	GAGAGAGAAAGACAG
CREBBP	hTFtarget	MS	295	315	+	-0.414286	3.74e-06	0.000301	GAAAGGGAGAGAGAAAGAAGA
CREBBP	hTFtarget	MS	392	407	+	7.98571	3.99e-06	0.000466	GAGAGAGAAAGACAGG
CREBBP	hTFtarget	MS	295	310	+	7.85714	4.18e-06	0.000466	GAAAGGGAGAGAGAAA
CREBBP	hTFtarget	MS	293	313	+	-0.928571	4.24e-06	0.000307	AAGAAAGGGAGAGAGAAAGAA
CREBBP	hTFtarget	MS	315	326	+	13.77	4.61e-06	0.000732	AGGGAAAGGGAG
CREBBP	hTFtarget	MS	130	145	+	14.6714	4.74e-06	0.0039	GGGTCTCTGTGACCTT
CREBBP	hTFtarget	MS	391	402	+	13.72	4.82e-06	0.000732	AGAGAGAGAAAG
CREBBP	hTFtarget	MS	382	396	+	13.4925	6.49e-06	0.000842	AGGAGAGAGAGAGAG
CREBBP	hTFtarget	MS	389	400	+	13.45	6.5e-06	0.000732	AGAGAGAGAGAA
CREBBP	hTFtarget	MS	395	406	+	13.43	6.64e-06	0.000732	AGAGAAAGACAG
CREBBP	hTFtarget	MS	298	309	+	13.24	7.89e-06	0.000761	AGGGAGAGAGAA
CREBBP	hTFtarget	MS	130	145	+	13.8429	8.37e-06	0.00352	GGGTCTCTGTGACCTT
CREBBP	hTFtarget	MS	390	404	+	13.2239	8.39e-06	0.000934	GAGAGAGAGAAAGAC
CREBBP	hTFtarget	MS	291	311	+	-3.97143	8.71e-06	0.000569	AGAAGAAAGGGAGAGAGAAAG
CREBBP	hTFtarget	MS	378	398	+	-4.31429	9.42e-06	0.000569	CAAGAGGAGAGAGAGAGAGAG
CREBBP	hTFtarget	MS	300	311	+	12.87	1.21e-05	0.00103	GGAGAGAGAAAG
CREBBP	hTFtarget	MS	394	414	+	-5.75714	1.31e-05	0.000728	GAGAGAAAGACAGGAGCCCCG
CREBBP	hTFtarget	MS	297	312	-	12.9211	1.34e-05	0.00709	TCTTTCTCTCTCCCTT
CREBBP	hTFtarget	MS	301	321	+	-6.48571	1.54e-05	0.000795	GAGAGAGAAAGAAGAGGGAAA
CREBBP	hTFtarget	MS	383	398	-	13.0282	1.62e-05	0.0109	CTCTCTCTCTCTCTCC
CREBBP	hTFtarget	MS	342	353	-	13.3289	1.64e-05	0.0133	CCACCCTCCTCC
CREBBP	hTFtarget	MS	388	403	-	12.3289	1.86e-05	0.00709	TCTTTCTCTCTCTCTC
CREBBP	hTFtarget	MS	129	144	-	12.5714	1.93e-05	0.00797	AGGTCACAGAGACCCA
CREBBP	hTFtarget	MS	394	408	+	12.1642	2.21e-05	0.00215	GAGAGAAAGACAGGA
CREBBP	hTFtarget	MS	295	309	+	12.0149	2.52e-05	0.00218	GAAAGGGAGAGAGAA
CREBBP	hTFtarget	MS	310	330	+	-8.81429	2.54e-05	0.00123	AGAAGAGGGAAAGGGAGGGAA
CREBBP	hTFtarget	MS	372	392	+	-9.57143	2.98e-05	0.00135	GAGAAGCAAGAGGAGAGAGAG
CREBBP	hTFtarget	MS	381	392	+	11.85	3.02e-05	0.00233	GAGGAGAGAGAG
CREBBP	hTFtarget	MS	368	388	+	-9.98571	3.25e-05	0.00139	GGGAGAGAAGCAAGAGGAGAG
CREBBP	hTFtarget	MS	299	314	+	0.0142857	3.44e-05	0.00336	GGGAGAGAGAAAGAAG
CREBBP	hTFtarget	MS	385	400	-	11.6479	3.56e-05	0.0109	TTCTCTCTCTCTCTCT
CREBBP	hTFtarget	MS	299	313	+	11.597	3.59e-05	0.00279	GGGAGAGAGAAAGAA
CREBBP	hTFtarget	MS	346	361	-	11	3.63e-05	0.00921	CCTTCCTACCACCCTC
CREBBP	hTFtarget	MS	294	305	+	11.58	3.72e-05	0.00261	AGAAAGGGAGAG
CREBBP	hTFtarget	MS	298	313	-	11.3803	4.11e-05	0.0109	TTCTTTCTCTCTCCCT
CREBBP	hTFtarget	MS	312	332	+	-11.8	4.73e-05	0.0019	AAGAGGGAAAGGGAGGGAAGC
CREBBP	hTFtarget	MS	138	146	-	11.8289	5e-05	0.043	CAAGGTCAC
CREBBP	hTFtarget	MS	392	412	+	-12.3857	5.32e-05	0.00203	GAGAGAGAAAGACAGGAGCCC
CREBBP	hTFtarget	MS	126	140	-	10.9104	6.27e-05	0.00444	CACAGAGACCCAGGG
CREBBP	hTFtarget	MS	358	378	+	-13.4286	6.54e-05	0.00227	AAGGGAAGAGGGGAGAGAAGC
CREBBP	hTFtarget	MS	314	334	+	-13.4571	6.58e-05	0.00227	GAGGGAAAGGGAGGGAAGCCA
CREBBP	hTFtarget	MS	389	404	-	10.4507	6.62e-05	0.0114	GTCTTTCTCTCTCTCT
CREBBP	hTFtarget	MS	293	308	+	-3.27143	7.54e-05	0.00654	AAGAAAGGGAGAGAGA
CREBBP	hTFtarget	MS	347	362	-	9.98592	8.29e-05	0.0114	CCCTTCCTACCACCCT
CREBBP	hTFtarget	MS	385	396	+	10.6579	8.51e-05	0.0339	AGAGAGAGAGAG
CREBBP	hTFtarget	MS	387	398	+	10.6579	8.51e-05	0.0339	AGAGAGAGAGAG
CREBBP	hTFtarget	MS	389	400	+	10.4474	8.61e-05	0.0243	AGAGAGAGAGAA
CREBBP	hTFtarget	MS	313	328	-	9.90141	8.64e-05	0.0114	CCCTCCCTTTCCCTCT
CREBBP	hTFtarget	MS	314	328	+	10.403	9.28e-05	0.00602	GAGGGAAAGGGAGGG
CREBBP	hTFtarget	MS	385	396	+	10.2763	9.5e-05	0.0243	AGAGAGAGAGAG
CREBBP	hTFtarget	MS	387	398	+	10.2763	9.5e-05	0.0243	AGAGAGAGAGAG
CTBP2	hTFtarget	MS	315	330	+	18.4571	1.94e-07	0.000149	AGGGAAAGGGAGGGAA
CTBP2	hTFtarget	MS	383	398	+	17.0286	7.35e-07	0.000282	GGAGAGAGAGAGAGAG
CTBP2	hTFtarget	MS	356	371	+	15.7286	2.17e-06	0.000431	GGAAGGGAAGAGGGGA
CTBP2	hTFtarget	MS	334	349	+	15.6857	2.25e-06	0.000431	AGAAAGGAGGAGGAGG
CTBP2	hTFtarget	MS	361	376	+	14.7857	4.46e-06	0.000601	GGAAGAGGGGAGAGAA
CTBP2	hTFtarget	MS	381	396	+	14.7143	4.7e-06	0.000601	GAGGAGAGAGAGAGAG
CTBP2	hTFtarget	MS	385	400	+	14.2	6.82e-06	0.000744	AGAGAGAGAGAGAGAA
CTBP2	hTFtarget	MS	341	356	+	14.0143	7.77e-06	0.000744	AGGAGGAGGGTGGTAG
CTBP2	hTFtarget	MS	292	307	+	13.6714	9.83e-06	0.000783	GAAGAAAGGGAGAGAG
CTBP2	hTFtarget	MS	387	402	+	13.6143	1.02e-05	0.000783	AGAGAGAGAGAGAAAG
CTBP2	hTFtarget	MS	294	309	+	13.3571	1.21e-05	0.000847	AGAAAGGGAGAGAGAA
CTBP2	hTFtarget	MS	305	320	+	12.3714	2.3e-05	0.00147	GAGAAAGAAGAGGGAA
CTBP2	hTFtarget	MS	298	313	+	11.7286	3.4e-05	0.002	AGGGAGAGAGAAAGAA
CTBP2	hTFtarget	MS	302	317	+	11.0429	5.08e-05	0.00278	AGAGAGAAAGAAGAGG
CTBP2	hTFtarget	MS	379	394	+	10.6857	6.22e-05	0.00318	AAGAGGAGAGAGAGAG
CTBP2	hTFtarget	MS	337	352	+	10.0714	8.7e-05	0.00417	AAGGAGGAGGAGGGTG
CTBP2	hTFtarget	MS	372	387	+	9.84286	9.83e-05	0.00443	GAGAAGCAAGAGGAGA
DMRT1	database	MS	145	159	+	7.90816	4.59e-05	0.0384	TGGCAACATTTCAGG
E2F1	database	MS	24	33	+	12.7143	2.47e-05	0.0211	TTTTCCCGGC
E2F1	database	MS	319	332	+	11.2419	5.88e-05	0.0291	AAAGGGAGGGAAGC
E2F1	database	MS	319	332	+	11.2016	5.92e-05	0.0291	AAAGGGAGGGAAGC
E2F1	database	MS	24	37	-	10.9113	7.32e-05	0.0291	GTAAGCCGGGAAAA
E2F1	database	MS	24	37	-	10.9355	7.35e-05	0.0291	GTAAGCCGGGAAAA
E2F1	hTFtarget	MS	323	331	+	10.8421	7.5e-05	0.0606	GGAGGGAAG
E2F1	hTFtarget	MS	323	331	+	10.8421	7.5e-05	0.0606	GGAGGGAAG
E2F1:DP1	database	MS	25	32	+	11.9326	6.03e-05	0.0516	TTTCCCGG
E2F1:DP2	database	MS	25	32	+	11.9192	6.03e-05	0.0519	TTTCCCGG
E2F3	database	MS	316	330	-	13.0172	1.84e-05	0.015	TTCCCTCCCTTTCCC
E2F4	database	MS	243	256	-	11.1452	5.89e-05	0.0479	AATAGGTGGGAAAA
E2F4	database	MS	243	256	-	11.121	5.98e-05	0.0486	AATAGGTGGGAAAA
E2F4	hTFtarget	MS	319	330	+	10.5789	6.04e-05	0.0474	AAAGGGAGGGAA
E2F4	hTFtarget	MS	245	253	-	9.90789	8.66e-05	0.0711	AGGTGGGAA
E2F4:DP2	database	MS	25	32	+	11.8315	8.44e-05	0.0711	TTTCCCGG
E2F5	database	MS	24	33	-	9.74312	7.85e-05	0.0659	GCCGGGAAAA
E2F5	database	MS	24	33	-	9.77551	7.85e-05	0.0659	GCCGGGAAAA
E2F6	hTFtarget	MS	317	332	-	15.7714	2.98e-06	0.00233	GCTTCCCTCCCTTTCC
E2F6	database	MS	322	332	+	15.2586	4.57e-06	0.00359	GGGAGGGAAGC
E2F6	hTFtarget	MS	320	331	+	14.6429	7.19e-06	0.00586	AAGGGAGGGAAG
E2F6	hTFtarget	MS	320	331	+	13.6143	1.63e-05	0.0133	AAGGGAGGGAAG
E2F6	database	MS	321	332	+	13.1429	1.69e-05	0.0133	AGGGAGGGAAGC
E2F6	database	MS	321	332	+	13.1101	1.69e-05	0.0134	AGGGAGGGAAGC
E2F6	hTFtarget	MS	321	332	+	13.7714	1.7e-05	0.0138	AGGGAGGGAAGC
E2F6	hTFtarget	MS	321	331	+	13.2714	2.18e-05	0.018	AGGGAGGGAAG
E2F6	hTFtarget	MS	321	331	+	13.1571	2.52e-05	0.0203	AGGGAGGGAAG
E2F6	hTFtarget	MS	307	322	-	11.9714	3.49e-05	0.0135	CTTTCCCTCTTCTTTC
E2F6	hTFtarget	MS	243	258	+	11.1	5.2e-05	0.0135	TTTTCCCACCTATTTT
E2F6	database	MS	312	322	+	11.6724	5.56e-05	0.0176	AAGAGGGAAAG
E2F6	hTFtarget	MS	244	254	-	11.4714	5.71e-05	0.0233	TAGGTGGGAAA
E2F6	hTFtarget	MS	310	321	+	11.4571	6.56e-05	0.0235	AGAAGAGGGAAA
E2F6	database	MS	243	253	-	11.1897	6.74e-05	0.0176	AGGTGGGAAAA
E2F6	hTFtarget	MS	311	322	+	10.7286	7.14e-05	0.0233	GAAGAGGGAAAG
E2F6	hTFtarget	MS	311	321	+	10.5286	8.43e-05	0.0233	GAAGAGGGAAA
E2F6	hTFtarget	MS	243	254	-	10.1714	8.65e-05	0.0233	TAGGTGGGAAAA
E2F6	hTFtarget	MS	244	255	-	10.8286	8.68e-05	0.0235	ATAGGTGGGAAA
E2F6	hTFtarget	MS	244	254	-	10.5286	8.78e-05	0.0354	TAGGTGGGAAA
E2F6	hTFtarget	MS	171	177	+	12.0263	9.74e-05	0.0812	CACATGG
E2F7	hTFtarget	MS	342	350	+	15.6842	5.57e-06	0.00462	GGAGGAGGG
E2F7	hTFtarget	MS	337	352	+	13.1	9.14e-06	0.00718	AAGGAGGAGGAGGGTG
E2F7	hTFtarget	MS	340	351	-	13.5132	1.25e-05	0.00987	ACCCTCCTCCTC
E2F7	hTFtarget	MS	339	354	-	12.3429	1.37e-05	0.00911	ACCACCCTCCTCCTCC
E2F7	hTFtarget	MS	334	349	+	11.2286	2.11e-05	0.00827	AGAAAGGAGGAGGAGG
E2F7	hTFtarget	MS	348	363	-	12.1571	2.23e-05	0.0177	TCCCTTCCTACCACCC
E2F7	hTFtarget	MS	334	349	-	10.7368	2.27e-05	0.0126	CCTCCTCCTCCTTTCT
E2F7	hTFtarget	MS	336	351	-	11.1143	2.33e-05	0.00911	ACCCTCCTCCTCCTTT
E2F7	database	MS	24	36	-	10.561	2.71e-05	0.0154	TAAGCCGGGAAAA
E2F7	database	MS	24	36	-	8.70408	2.71e-05	0.0153	TAAGCCGGGAAAA
E2F7	hTFtarget	MS	348	363	-	9.78947	3.21e-05	0.0126	TCCCTTCCTACCACCC
E2F7	hTFtarget	MS	337	348	-	11.4605	3.51e-05	0.0139	CTCCTCCTCCTT
E2F7	database	MS	243	255	-	8.10204	3.71e-05	0.0153	ATAGGTGGGAAAA
E2F7	database	MS	243	255	-	9.96748	3.72e-05	0.0154	ATAGGTGGGAAAA
E2F7	hTFtarget	MS	366	374	+	10.0921	8.4e-05	0.0348	AGGGGAGAG
E2F7	hTFtarget	MS	351	362	-	9.28947	8.7e-05	0.023	CCCTTCCTACCA
E2F8	database	MS	244	255	+	7.78571	3.52e-05	0.0291	TTTCCCACCTAT
EGR1	database	MS	339	352	-	14.1923	7.93e-06	0.00636	CACCCTCCTCCTCC
EGR1	hTFtarget	MS	338	357	-	9.5303	2.95e-05	0.0241	CCTACCACCCTCCTCCTCCT
EGR1	hTFtarget	MS	338	358	+	5.87143	5.87e-05	0.0457	AGGAGGAGGAGGGTGGTAGGA
EGR1	hTFtarget	MS	339	350	-	10.0714	7.08e-05	0.059	CCCTCCTCCTCC
EGR1	database	MS	336	349	-	9.67308	8.89e-05	0.0356	CCTCCTCCTCCTTT
EGR1	hTFtarget	MS	339	354	+	7.18182	8.94e-05	0.0736	GGAGGAGGAGGGTGGT
EGR1	hTFtarget	MS	338	353	+	9.04545	9.76e-05	0.078	AGGAGGAGGAGGGTGG
EGR4	database	MS	338	349	+	6.34211	5.44e-05	0.0452	AGGAGGAGGAGG
EHF	hTFtarget	MS	329	350	+	19.1233	2.61e-08	1.83e-05	AAGCCAGAAAGGAGGAGGAGGG
EHF	hTFtarget	MS	355	376	+	18.4521	6.59e-08	2.32e-05	AGGAAGGGAAGAGGGGAGAGAA
EHF	hTFtarget	MS	382	403	+	17.863	1.4e-07	3.28e-05	AGGAGAGAGAGAGAGAGAAAGA
EHF	hTFtarget	MS	297	318	+	17.589	1.96e-07	3.44e-05	AAGGGAGAGAGAAAGAAGAGGG
EHF	hTFtarget	MS	308	329	+	17.0137	3.82e-07	5.37e-05	AAAGAAGAGGGAAAGGGAGGGA
EHF	hTFtarget	MS	364	385	+	15.6712	1.57e-06	0.000184	AGAGGGGAGAGAAGCAAGAGGA
EHF	hTFtarget	MS	367	388	+	15.5068	1.85e-06	0.000186	GGGGAGAGAAGCAAGAGGAGAG
EHF	hTFtarget	MS	304	325	+	15.3014	2.25e-06	0.00019	AGAGAAAGAAGAGGGAAAGGGA
EHF	hTFtarget	MS	380	401	+	15.2192	2.43e-06	0.00019	AGAGGAGAGAGAGAGAGAGAAA
EHF	hTFtarget	MS	301	322	+	14.8082	3.56e-06	0.000233	GAGAGAGAAAGAAGAGGGAAAG
EHF	hTFtarget	MS	350	371	+	14.7808	3.65e-06	0.000233	GTGGTAGGAAGGGAAGAGGGGA
EHF	hTFtarget	MS	294	315	+	14.6027	4.28e-06	0.000237	AGAAAGGGAGAGAGAAAGAAGA
EHF	hTFtarget	MS	291	312	+	14.5753	4.39e-06	0.000237	AGAAGAAAGGGAGAGAGAAAGA
EHF	hTFtarget	MS	295	316	+	14.4932	4.72e-06	0.000237	GAAAGGGAGAGAGAAAGAAGAG
EHF	hTFtarget	MS	386	407	+	14.3288	5.45e-06	0.000242	GAGAGAGAGAGAGAAAGACAGG
EHF	hTFtarget	MS	312	333	+	14.3151	5.51e-06	0.000242	AAGAGGGAAAGGGAGGGAAGCC
EHF	hTFtarget	MS	374	395	+	14.137	6.42e-06	0.000266	GAAGCAAGAGGAGAGAGAGAGA
EHF	hTFtarget	MS	357	378	+	13.9726	7.38e-06	0.000288	GAAGGGAAGAGGGGAGAGAAGC
EHF	hTFtarget	MS	368	389	+	13.6849	9.37e-06	0.000347	GGGAGAGAAGCAAGAGGAGAGA
EHF	hTFtarget	MS	311	332	+	13.6027	1e-05	0.000352	GAAGAGGGAAAGGGAGGGAAGC
EHF	hTFtarget	MS	307	328	+	13.3699	1.21e-05	0.000405	GAAAGAAGAGGGAAAGGGAGGG
EHF	hTFtarget	MS	372	393	+	13.1918	1.39e-05	0.000414	GAGAAGCAAGAGGAGAGAGAGA
EHF	hTFtarget	MS	300	321	+	13.1781	1.41e-05	0.000414	GGAGAGAGAAAGAAGAGGGAAA
EHF	hTFtarget	MS	317	338	+	13.1507	1.44e-05	0.000414	GGAAAGGGAGGGAAGCCAGAAA
EHF	hTFtarget	MS	306	327	+	13.0685	1.53e-05	0.000414	AGAAAGAAGAGGGAAAGGGAGG
EHF	hTFtarget	MS	321	342	+	13.0685	1.53e-05	0.000414	AGGGAGGGAAGCCAGAAAGGAG
EHF	hTFtarget	MS	388	409	+	12.863	1.79e-05	0.000467	GAGAGAGAGAGAAAGACAGGAG
EHF	hTFtarget	MS	360	381	+	12.7397	1.97e-05	0.000495	GGGAAGAGGGGAGAGAAGCAAG
EHF	hTFtarget	MS	342	363	+	12.6438	2.12e-05	0.000507	GGAGGAGGGTGGTAGGAAGGGA
EHF	hTFtarget	MS	358	379	+	12.6164	2.16e-05	0.000507	AAGGGAAGAGGGGAGAGAAGCA
EHF	hTFtarget	MS	322	343	+	12.411	2.52e-05	0.000571	GGGAGGGAAGCCAGAAAGGAGG
EHF	hTFtarget	MS	293	314	+	12.3151	2.7e-05	0.000581	AAGAAAGGGAGAGAGAAAGAAG
EHF	hTFtarget	MS	384	405	+	12.3014	2.72e-05	0.000581	GAGAGAGAGAGAGAGAAAGACA
EHF	hTFtarget	MS	359	380	+	12.1781	2.98e-05	0.000616	AGGGAAGAGGGGAGAGAAGCAA
EHF	hTFtarget	MS	356	377	+	12.0548	3.25e-05	0.000653	GGAAGGGAAGAGGGGAGAGAAG
EHF	hTFtarget	MS	303	324	+	12	3.38e-05	0.00066	GAGAGAAAGAAGAGGGAAAGGG
EHF	hTFtarget	MS	289	310	+	11.9589	3.48e-05	0.000661	TTAGAAGAAAGGGAGAGAGAAA
EHF	hTFtarget	MS	376	397	+	11.8493	3.76e-05	0.000696	AGCAAGAGGAGAGAGAGAGAGA
EHF	hTFtarget	MS	245	266	-	11.6849	4.21e-05	0.00076	GAGGAGGAAAAATAGGTGGGAA
EHF	hTFtarget	MS	298	319	+	11.589	4.5e-05	0.000779	AGGGAGAGAGAAAGAAGAGGGA
EHF	hTFtarget	MS	362	383	+	11.5753	4.54e-05	0.000779	GAAGAGGGGAGAGAAGCAAGAG
EHF	database	MS	354	361	-	-0.557377	6.81e-05	0.0567	CCTTCCTA
EHF	hTFtarget	MS	314	335	+	10.9041	7.09e-05	0.00118	GAGGGAAAGGGAGGGAAGCCAG
EHF	hTFtarget	MS	379	400	+	10.8767	7.21e-05	0.00118	AAGAGGAGAGAGAGAGAGAGAA
EHF	hTFtarget	MS	305	326	+	10.7671	7.74e-05	0.00124	GAGAAAGAAGAGGGAAAGGGAG
EHF	hTFtarget	MS	354	375	+	10.726	7.94e-05	0.00124	TAGGAAGGGAAGAGGGGAGAGA
EHF	hTFtarget	MS	366	387	+	10.6575	8.3e-05	0.00125	AGGGGAGAGAAGCAAGAGGAGA
EHF	hTFtarget	MS	309	330	+	10.6438	8.37e-05	0.00125	AAGAAGAGGGAAAGGGAGGGAA
EHF	hTFtarget	MS	299	320	+	10.3973	9.76e-05	0.00143	GGGAGAGAGAAAGAAGAGGGAA
ELK1	hTFtarget	MS	278	286	-	11.8158	5.22e-05	0.0422	CCATACAAG
ELK3	hTFtarget	MS	353	368	+	8.68421	9.87e-05	0.0791	GTAGGAAGGGAAGAGG
EOMES	hTFtarget	MS	245	265	-	11.3636	4.99e-05	0.0411	AGGAGGAAAAATAGGTGGGAA
EOMES	hTFtarget	MS	244	265	+	11.1212	6.28e-05	0.0517	TTTCCCACCTATTTTTCCTCCT
EOMES	database	MS	245	253	-	11.197	6.88e-05	0.0572	AGGTGGGAA
EP300	hTFtarget	MS	129	144	+	19.8026	3.95e-08	3.22e-05	TGGGTCTCTGTGACCT
EP300	hTFtarget	MS	130	145	+	18.1061	2.17e-07	0.000183	GGGTCTCTGTGACCTT
EP300	hTFtarget	MS	129	144	-	17.7121	3.4e-07	0.000286	AGGTCACAGAGACCCA
EP300	hTFtarget	MS	130	145	+	16.2424	1.15e-06	0.000958	GGGTCTCTGTGACCTT
EP300	hTFtarget	MS	129	144	+	14.3333	6.36e-06	0.00534	TGGGTCTCTGTGACCT
EP300	hTFtarget	MS	364	379	-	14.3026	7.24e-06	0.00555	TGCTTCTCTCCCCTCT
EP300	hTFtarget	MS	357	379	-	13.6974	9.35e-06	0.00537	TGCTTCTCTCCCCTCTTCCCTTC
EP300	hTFtarget	MS	360	384	+	12.9342	1.21e-05	0.00669	GGGAAGAGGGGAGAGAAGCAAGAGG
EP300	hTFtarget	MS	295	310	-	13.4211	1.21e-05	0.00466	TTTCTCTCTCCCTTTC
EP300	hTFtarget	MS	386	401	-	13.4079	1.23e-05	0.00466	TTTCTCTCTCTCTCTC
EP300	hTFtarget	MS	323	336	-	13.4605	1.29e-05	0.0107	TCTGGCTTCCCTCC
EP300	hTFtarget	MS	347	369	-	13.0526	1.47e-05	0.00537	CCCTCTTCCCTTCCTACCACCCT
EP300	hTFtarget	MS	134	145	+	12.8714	1.68e-05	0.013	CTCTGTGACCTT
EP300	hTFtarget	MS	381	396	-	12.7	1.81e-05	0.00379	CTCTCTCTCTCTCCTC
EP300	hTFtarget	MS	313	328	-	12.5714	2.01e-05	0.00379	CCCTCCCTTTCCCTCT
EP300	hTFtarget	MS	384	399	-	12.6842	2.07e-05	0.00525	TCTCTCTCTCTCTCTC
EP300	hTFtarget	MS	337	352	-	12.5	2.12e-05	0.00379	CACCCTCCTCCTCCTT
EP300	hTFtarget	MS	130	145	-	12.5758	2.3e-05	0.00967	AAGGTCACAGAGACCC
EP300	hTFtarget	MS	355	370	-	12.3684	2.31e-05	0.00886	CCCCTCTTCCCTTCCT
EP300	hTFtarget	MS	293	317	+	11.5921	2.54e-05	0.00669	AAGAAAGGGAGAGAGAAAGAAGAGG
EP300	hTFtarget	MS	359	374	-	12.2429	2.6e-05	0.00379	CTCTCCCCTCTTCCCT
EP300	hTFtarget	MS	323	338	+	12.1	2.62e-05	0.0218	GGAGGGAAGCCAGAAA
EP300	hTFtarget	MS	344	368	+	11.5	2.67e-05	0.00669	AGGAGGGTGGTAGGAAGGGAAGAGG
EP300	hTFtarget	MS	342	364	-	11.9868	2.97e-05	0.00724	TTCCCTTCCTACCACCCTCCTCC
EP300	hTFtarget	MS	383	398	-	12.0429	3.04e-05	0.00379	CTCTCTCTCTCTCTCC
EP300	hTFtarget	MS	293	308	-	12.0789	3.14e-05	0.00596	TCTCTCTCCCTTTCTT
EP300	hTFtarget	MS	202	223	-	11.9342	3.17e-05	0.0262	GTTCAAGACAAGCTGGTCTGTG
EP300	hTFtarget	MS	387	402	-	11.7429	3.83e-05	0.00379	CTTTCTCTCTCTCTCT
EP300	hTFtarget	MS	387	401	-	11.6923	4.12e-05	0.0322	TTTCTCTCTCTCTCT
EP300	hTFtarget	MS	294	309	-	11.5143	4.54e-05	0.00379	TTCTCTCTCCCTTTCT
EP300	hTFtarget	MS	356	371	-	11.4571	4.73e-05	0.00379	TCCCCTCTTCCCTTCC
EP300	hTFtarget	MS	317	332	-	11.3	5.31e-05	0.00379	GCTTCCCTCCCTTTCC
EP300	hTFtarget	MS	334	349	-	11.3	5.31e-05	0.00379	CCTCCTCCTCCTTTCT
EP300	hTFtarget	MS	296	311	-	11.2	5.71e-05	0.00379	CTTTCTCTCTCCCTTT
EP300	hTFtarget	MS	300	324	+	9.96053	5.84e-05	0.011	GGAGAGAGAAAGAAGAGGGAAAGGG
EP300	hTFtarget	MS	339	363	-	8.38961	6.19e-05	0.0462	TCCCTTCCTACCACCCTCCTCCTCC
EP300	hTFtarget	MS	390	401	+	11.3506	6.71e-05	0.0241	GAGAGAGAGAAA
EP300	hTFtarget	MS	363	378	-	10.9714	6.72e-05	0.00389	GCTTCTCTCCCCTCTT
EP300	hTFtarget	MS	385	400	-	10.9286	6.92e-05	0.00389	TTCTCTCTCTCTCTCT
EP300	hTFtarget	MS	321	336	-	10.1184	7.24e-05	0.0141	TCTGGCTTCCCTCCCT
EP300	hTFtarget	MS	297	308	+	11.2078	7.31e-05	0.0241	AAGGGAGAGAGA
EP300	hTFtarget	MS	359	374	-	10.0789	7.38e-05	0.0141	CTCTCCCCTCTTCCCT
EP300	hTFtarget	MS	382	397	-	10.6316	7.91e-05	0.012	TCTCTCTCTCTCTCCT
EP300	hTFtarget	MS	305	320	+	10.0429	8.09e-05	0.0325	GAGAAAGAAGAGGGAA
EP300	hTFtarget	MS	328	350	-	10.3158	8.14e-05	0.0128	CCCTCCTCCTCCTTTCTGGCTTC
EP300	hTFtarget	MS	296	318	-	10.1974	8.71e-05	0.0128	CCCTCTTCTTTCTCTCTCCCTTT
EP300	hTFtarget	MS	294	309	+	9.88571	8.76e-05	0.0325	AGAAAGGGAGAGAGAA
EP300	hTFtarget	MS	194	205	-	11.0556	8.78e-05	0.0747	TGTGCCAACACA
EP300	hTFtarget	MS	133	144	+	10.4605	9.07e-05	0.0719	TCTCTGTGACCT
EP300	hTFtarget	MS	205	220	-	10.5132	9.17e-05	0.0775	CAAGACAAGCTGGTCT
EP300	hTFtarget	MS	195	206	-	11.0694	9.36e-05	0.0794	CTGTGCCAACAC
EP300	hTFtarget	MS	299	310	+	10.8312	9.43e-05	0.0241	GGGAGAGAGAAA
EP300	hTFtarget	MS	312	327	-	10.3026	9.63e-05	0.0122	CCTCCCTTTCCCTCTT
EP300	hTFtarget	MS	290	305	-	10.4143	9.87e-05	0.00515	CTCTCCCTTTCTTCTA
EPAS1	hTFtarget	MS	315	330	+	10.7909	2.23e-05	0.0171	AGGGAAAGGGAGGGAA
ERG	hTFtarget	MS	307	331	-	19.3158	1.28e-09	8.78e-07	CTTCCCTCCCTTTCCCTCTTCTTTC
ERG	hTFtarget	MS	357	381	-	15.2237	5.05e-09	1.44e-06	CTTGCTTCTCTCCCCTCTTCCCTTC
ERG	hTFtarget	MS	303	327	-	13.7763	8.01e-09	1.44e-06	CCTCCCTTTCCCTCTTCTTTCTCTC
ERG	hTFtarget	MS	292	316	-	13.6316	8.39e-09	1.44e-06	CTCTTCTTTCTCTCTCCCTTTCTTC
ERG	hTFtarget	MS	353	377	-	11.1842	1.78e-08	2.45e-06	CTTCTCTCCCCTCTTCCCTTCCTAC
ERG	hTFtarget	MS	345	369	-	7.46053	5.29e-08	5.96e-06	CCCTCTTCCCTTCCTACCACCCTCC
ERG	hTFtarget	MS	323	347	-	6.97368	6.07e-08	5.96e-06	TCCTCCTCCTTTCTGGCTTCCCTCC
ERG	hTFtarget	MS	383	407	-	5.75	8.53e-08	7.34e-06	CCTGTCTTTCTCTCTCTCTCTCTCC
ERG	hTFtarget	MS	291	315	-	3.63158	1.52e-07	1.16e-05	TCTTCTTTCTCTCTCCCTTTCTTCT
ERG	hTFtarget	MS	349	373	-	3.03947	1.78e-07	1.22e-05	TCTCCCCTCTTCCCTTCCTACCACC
ERG	hTFtarget	MS	319	343	-	2.31579	2.15e-07	1.34e-05	CCTCCTTTCTGGCTTCCCTCCCTTT
ERG	hTFtarget	MS	358	382	-	0.986842	3.03e-07	1.74e-05	TCTTGCTTCTCTCCCCTCTTCCCTT
ERG	hTFtarget	MS	324	348	-	0.223684	3.68e-07	1.95e-05	CTCCTCCTCCTTTCTGGCTTCCCTC
ERG	hTFtarget	MS	362	386	-	-1.52632	5.71e-07	2.57e-05	CTCCTCTTGCTTCTCTCCCCTCTTC
ERG	hTFtarget	MS	300	324	-	-1.57895	5.79e-07	2.57e-05	CCCTTTCCCTCTTCTTTCTCTCTCC
ERG	hTFtarget	MS	341	365	-	-1.86842	6.22e-07	2.57e-05	CTTCCCTTCCTACCACCCTCCTCCT
ERG	hTFtarget	MS	302	326	-	-1.96053	6.36e-07	2.57e-05	CTCCCTTTCCCTCTTCTTTCTCTCT
ERG	hTFtarget	MS	369	393	-	-2.53947	7.33e-07	2.8e-05	TCTCTCTCTCCTCTTGCTTCTCTCC
ERG	hTFtarget	MS	374	398	-	-3.23684	8.68e-07	2.96e-05	CTCTCTCTCTCTCTCCTCTTGCTTC
ERG	hTFtarget	MS	296	320	-	-3.39474	9.01e-07	2.96e-05	TTCCCTCTTCTTTCTCTCTCCCTTT
ERG	hTFtarget	MS	304	328	-	-3.40789	9.04e-07	2.96e-05	CCCTCCCTTTCCCTCTTCTTTCTCT
ERG	hTFtarget	MS	359	374	-	17.1184	1.01e-06	0.000415	CTCTCCCCTCTTCCCT
ERG	hTFtarget	MS	379	403	-	-3.90789	1.02e-06	3.17e-05	TCTTTCTCTCTCTCTCTCTCCTCTT
ERG	hTFtarget	MS	365	389	-	-4.07895	1.06e-06	3.17e-05	TCTCTCCTCTTGCTTCTCTCCCCTC
ERG	hTFtarget	MS	387	402	-	16.9605	1.13e-06	0.000415	CTTTCTCTCTCTCTCT
ERG	hTFtarget	MS	295	319	-	-4.51316	1.18e-06	3.37e-05	TCCCTCTTCTTTCTCTCTCCCTTTC
ERG	hTFtarget	MS	239	263	+	-5.44737	1.47e-06	4.04e-05	CTTTTTTTCCCACCTATTTTTCCTC
ERG	hTFtarget	MS	299	323	-	-5.72368	1.56e-06	4.14e-05	CCTTTCCCTCTTCTTTCTCTCTCCC
ERG	hTFtarget	MS	370	394	-	-6.39474	1.83e-06	4.66e-05	CTCTCTCTCTCCTCTTGCTTCTCTC
ERG	hTFtarget	MS	298	322	-	-6.60526	1.92e-06	4.71e-05	CTTTCCCTCTTCTTTCTCTCTCCCT
ERG	hTFtarget	MS	311	335	-	-7	2.1e-06	4.98e-05	CTGGCTTCCCTCCCTTTCCCTCTTC
ERG	hTFtarget	MS	354	369	-	15.75	2.44e-06	0.000592	CCCTCTTCCCTTCCTA
ERG	hTFtarget	MS	308	332	-	-8.05263	2.67e-06	6.12e-05	GCTTCCCTCCCTTTCCCTCTTCTTT
ERG	hTFtarget	MS	308	323	-	15.2763	3.24e-06	0.000592	CCTTTCCCTCTTCTTT
ERG	hTFtarget	MS	320	344	-	-9.02632	3.32e-06	7.36e-05	TCCTCCTTTCTGGCTTCCCTCCCTT
ERG	hTFtarget	MS	385	400	-	14.6974	4.51e-06	0.000592	TTCTCTCTCTCTCTCT
ERG	hTFtarget	MS	316	340	-	-10.7368	4.83e-06	0.000104	CCTTTCTGGCTTCCCTCCCTTTCCC
ERG	hTFtarget	MS	311	326	-	14.2105	5.89e-06	0.000592	CTCCCTTTCCCTCTTC
ERG	hTFtarget	MS	373	397	-	-12.2105	6.64e-06	0.000133	TCTCTCTCTCTCTCCTCTTGCTTCT
ERG	hTFtarget	MS	367	391	-	-12.2237	6.65e-06	0.000133	TCTCTCTCCTCTTGCTTCTCTCCCC
ERG	hTFtarget	MS	338	362	-	-12.3026	6.77e-06	0.000133	CCCTTCCTACCACCCTCCTCCTCCT
ERG	hTFtarget	MS	381	396	-	13.8553	7.14e-06	0.000592	CTCTCTCTCTCTCCTC
ERG	hTFtarget	MS	361	385	-	-12.6447	7.28e-06	0.000139	TCCTCTTGCTTCTCTCCCCTCTTCC
ERG	hTFtarget	MS	304	319	-	13.7632	7.49e-06	0.000592	TCCCTCTTCTTTCTCT
ERG	hTFtarget	MS	240	264	+	-12.9342	7.73e-06	0.000144	TTTTTTTCCCACCTATTTTTCCTCC
ERG	hTFtarget	MS	300	315	-	13.6974	7.76e-06	0.000592	TCTTCTTTCTCTCTCC
ERG	hTFtarget	MS	321	336	-	13.6316	8.02e-06	0.000592	TCTGGCTTCCCTCCCT
ERG	hTFtarget	MS	320	331	-	14.2763	8.25e-06	0.00273	CTTCCCTCCCTT
ERG	hTFtarget	MS	288	312	-	-13.5789	8.86e-06	0.00016	TCTTTCTCTCTCCCTTTCTTCTAAG
ERG	hTFtarget	MS	315	330	-	13.2895	9.56e-06	0.000641	TTCCCTCCCTTTCCCT
ERG	hTFtarget	MS	342	366	-	-14.4605	1.06e-05	0.000187	TCTTCCCTTCCTACCACCCTCCTCC
ERG	hTFtarget	MS	335	346	-	13.9079	1.06e-05	0.00273	CCTCCTCCTTTC
ERG	hTFtarget	MS	315	339	-	-14.6053	1.1e-05	0.000188	CTTTCTGGCTTCCCTCCCTTTCCCT
ERG	hTFtarget	MS	292	303	-	13.8684	1.11e-05	0.00273	CTCCCTTTCTTC
ERG	hTFtarget	MS	391	406	-	12.9474	1.14e-05	0.000653	CTGTCTTTCTCTCTCT
ERG	hTFtarget	MS	306	330	-	-14.8421	1.15e-05	0.00019	TTCCCTCCCTTTCCCTCTTCTTTCT
ERG	hTFtarget	MS	298	313	-	12.9211	1.15e-05	0.000653	TTCTTTCTCTCTCCCT
ERG	hTFtarget	MS	354	378	-	-14.8816	1.16e-05	0.00019	GCTTCTCTCCCCTCTTCCCTTCCTA
ERG	hTFtarget	MS	352	376	-	-15.4474	1.3e-05	0.000208	TTCTCTCCCCTCTTCCCTTCCTACC
ERG	hTFtarget	MS	346	370	-	-15.6711	1.36e-05	0.000213	CCCCTCTTCCCTTCCTACCACCCTC
ERG	hTFtarget	MS	386	410	-	-15.7763	1.39e-05	0.000213	GCTCCTGTCTTTCTCTCTCTCTCTC
ERG	hTFtarget	MS	325	340	-	12.3684	1.51e-05	0.000794	CCTTTCTGGCTTCCCT
ERG	hTFtarget	MS	378	402	-	-16.2237	1.52e-05	0.000228	CTTTCTCTCTCTCTCTCTCCTCTTG
ERG	hTFtarget	MS	380	404	-	-16.5263	1.62e-05	0.000237	GTCTTTCTCTCTCTCTCTCTCCTCT
ERG	hTFtarget	MS	383	398	-	12.0921	1.72e-05	0.000844	CTCTCTCTCTCTCTCC
ERG	hTFtarget	MS	302	317	-	11.8947	1.88e-05	0.000867	CCTCTTCTTTCTCTCT
ERG	hTFtarget	MS	350	374	-	-17.3816	1.92e-05	0.000274	CTCTCCCCTCTTCCCTTCCTACCAC
ERG	hTFtarget	MS	297	321	-	-17.4737	1.96e-05	0.000274	TTTCCCTCTTCTTTCTCTCTCCCTT
ERG	hTFtarget	MS	337	361	-	-18.0658	2.2e-05	0.000302	CCTTCCTACCACCCTCCTCCTCCTT
ERG	hTFtarget	MS	361	372	-	12.7632	2.28e-05	0.00421	CTCCCCTCTTCC
ERG	hTFtarget	MS	312	336	-	-18.5789	2.43e-05	0.000328	TCTGGCTTCCCTCCCTTTCCCTCTT
ERG	hTFtarget	MS	356	367	+	13.0921	2.48e-05	0.0194	GGAAGGGAAGAG
ERG	hTFtarget	MS	329	344	-	11.2632	2.51e-05	0.00107	TCCTCCTTTCTGGCTT
ERG	hTFtarget	MS	382	406	-	-19.0132	2.64e-05	0.00035	CTGTCTTTCTCTCTCTCTCTCTCCT
ERG	hTFtarget	MS	292	307	-	11.0921	2.71e-05	0.00107	CTCTCTCCCTTTCTTC
ERG	hTFtarget	MS	375	390	-	11.0526	2.75e-05	0.00107	CTCTCTCCTCTTGCTT
ERG	hTFtarget	MS	387	411	-	-19.3816	2.84e-05	0.000369	GGCTCCTGTCTTTCTCTCTCTCTCT
ERG	hTFtarget	MS	366	390	-	-19.7632	3.06e-05	0.000389	CTCTCTCCTCTTGCTTCTCTCCCCT
ERG	hTFtarget	MS	362	377	-	10.7368	3.16e-05	0.00116	CTTCTCTCCCCTCTTC
ERG	hTFtarget	MS	370	381	-	12.2237	3.2e-05	0.00471	CTTGCTTCTCTC
ERG	hTFtarget	MS	372	396	-	-20.6711	3.64e-05	0.00045	CTCTCTCTCTCTCCTCTTGCTTCTC
ERG	hTFtarget	MS	377	401	-	-20.7105	3.66e-05	0.00045	TTTCTCTCTCTCTCTCTCCTCTTGC
ERG	hTFtarget	MS	367	382	-	10.3158	3.78e-05	0.00133	TCTTGCTTCTCTCCCC
ERG	hTFtarget	MS	301	325	-	-21.3553	4.14e-05	0.000499	TCCCTTTCCCTCTTCTTTCTCTCTC
ERG	hTFtarget	MS	381	405	-	-21.4474	4.21e-05	0.000499	TGTCTTTCTCTCTCTCTCTCTCCTC
ERG	hTFtarget	MS	349	364	-	12.0303	4.27e-05	0.0343	TTCCCTTCCTACCACC
ERG	hTFtarget	MS	294	318	-	-21.6711	4.39e-05	0.000512	CCCTCTTCTTTCTCTCTCCCTTTCT
ERG	hTFtarget	MS	364	388	-	-22.0789	4.74e-05	0.000543	CTCTCCTCTTGCTTCTCTCCCCTCT
ERG	hTFtarget	MS	371	386	-	9.76316	4.75e-05	0.00151	CTCCTCTTGCTTCTCT
ERG	hTFtarget	MS	389	404	-	9.72368	4.83e-05	0.00151	GTCTTTCTCTCTCTCT
ERG	hTFtarget	MS	328	352	-	-22.2237	4.87e-05	0.000549	CACCCTCCTCCTCCTTTCTGGCTTC
ERG	hTFtarget	MS	337	352	-	9.68421	4.91e-05	0.00151	CACCCTCCTCCTCCTT
ERG	hTFtarget	MS	376	400	-	-22.6711	5.29e-05	0.000586	TTCTCTCTCTCTCTCTCCTCTTGCT
ERG	hTFtarget	MS	251	266	+	9.44737	5.4e-05	0.00159	CCTATTTTTCCTCCTC
ERG	hTFtarget	MS	368	392	-	-23.1053	5.73e-05	0.000625	CTCTCTCTCCTCTTGCTTCTCTCCC
ERG	hTFtarget	MS	243	267	+	-23.1974	5.82e-05	0.000626	TTTTCCCACCTATTTTTCCTCCTCA
ERG	hTFtarget	MS	385	409	-	-23.6579	6.34e-05	0.00067	CTCCTGTCTTTCTCTCTCTCTCTCT
ERG	hTFtarget	MS	255	266	-	11.6053	6.92e-05	0.027	GAGGAGGAAAAA
ERG	hTFtarget	MS	393	408	-	8.55263	7.66e-05	0.00212	TCCTGTCTTTCTCTCT
ERG	hTFtarget	MS	327	351	-	-24.7368	7.7e-05	0.000803	ACCCTCCTCCTCCTTTCTGGCTTCC
ERG	hTFtarget	MS	351	366	-	8.42105	8.05e-05	0.00212	TCTTCCCTTCCTACCA
ERG	hTFtarget	MS	378	393	-	8.42105	8.05e-05	0.00212	TCTCTCTCTCCTCTTG
ERG	hTFtarget	MS	338	349	-	10.4079	8.71e-05	0.00845	CCTCCTCCTCCT
ERG	hTFtarget	MS	315	326	-	10.3684	8.91e-05	0.00845	CTCCCTTTCCCT
ERG	hTFtarget	MS	310	321	-	10.3158	9.17e-05	0.00845	TTTCCCTCTTCT
ERG	hTFtarget	MS	335	359	-	-25.7763	9.27e-05	0.000949	TTCCTACCACCCTCCTCCTCCTTTC
ERG	hTFtarget	MS	293	317	-	-25.8421	9.38e-05	0.000949	CCTCTTCTTTCTCTCTCCCTTTCTT
ERMAP	hTFtarget	MS	356	367	+	12.2	3.01e-05	0.0232	GGAAGGGAAGAG
ERMAP	hTFtarget	MS	326	332	-	11.0789	4.39e-05	0.0357	GCTTCCC
ERMAP	hTFtarget	MS	356	367	+	11.2429	4.72e-05	0.0365	GGAAGGGAAGAG
ERMAP	hTFtarget	MS	322	333	+	10	9.17e-05	0.0354	GGGAGGGAAGCC
ESR1	hTFtarget	MS	384	405	+	29.6716	4.72e-12	3.41e-09	GAGAGAGAGAGAGAGAAAGACA
ESR1	hTFtarget	MS	383	407	+	27.0448	8.46e-11	5.86e-08	GGAGAGAGAGAGAGAGAAAGACAGG
ESR1	hTFtarget	MS	386	407	+	30.2113	8.82e-11	6.36e-08	GAGAGAGAGAGAGAAAGACAGG
ESR1	hTFtarget	MS	382	403	+	26.4776	2.22e-10	8.01e-08	AGGAGAGAGAGAGAGAGAAAGA
ESR1	hTFtarget	MS	379	403	+	25.9552	2.84e-10	9.3e-08	AAGAGGAGAGAGAGAGAGAGAAAGA
ESR1	hTFtarget	MS	383	398	+	26.6761	3.92e-10	3.03e-07	GGAGAGAGAGAGAGAG
ESR1	hTFtarget	MS	385	409	+	25.6269	4.03e-10	9.3e-08	AGAGAGAGAGAGAGAAAGACAGGAG
ESR1	hTFtarget	MS	386	407	+	25.7761	4.68e-10	1.13e-07	GAGAGAGAGAGAGAAAGACAGG
ESR1	hTFtarget	MS	385	399	-	21.5522	9.56e-10	7.11e-07	TCTCTCTCTCTCTCT
ESR1	hTFtarget	MS	382	403	+	26.1549	1.31e-09	4.71e-07	AGGAGAGAGAGAGAGAGAAAGA
ESR1	hTFtarget	MS	381	405	+	23.9552	2.2e-09	3.81e-07	GAGGAGAGAGAGAGAGAGAAAGACA
ESR1	hTFtarget	MS	383	397	-	20.7761	2.53e-09	9.39e-07	TCTCTCTCTCTCTCC
ESR1	hTFtarget	MS	384	405	+	23.5211	5.81e-09	1.39e-06	GAGAGAGAGAGAGAGAAAGACA
ESR1	hTFtarget	MS	388	409	+	22.6567	9.29e-09	1.68e-06	GAGAGAGAGAGAAAGACAGGAG
ESR1	hTFtarget	MS	387	402	+	23.5211	1.03e-08	3.96e-06	AGAGAGAGAGAGAAAG
ESR1	hTFtarget	MS	388	409	+	21.8028	1.41e-08	2.54e-06	GAGAGAGAGAGAAAGACAGGAG
ESR1	hTFtarget	MS	389	404	+	22.7183	1.87e-08	4.81e-06	AGAGAGAGAGAAAGAC
ESR1	hTFtarget	MS	294	318	+	21.4179	2.26e-08	3.13e-06	AGAAAGGGAGAGAGAAAGAAGAGGG
ESR1	hTFtarget	MS	373	397	+	21.0896	3e-08	3.46e-06	AGAAGCAAGAGGAGAGAGAGAGAGA
ESR1	hTFtarget	MS	387	401	-	18.5373	4.9e-08	1.21e-05	TTTCTCTCTCTCTCT
ESR1	hTFtarget	MS	367	391	+	20.3134	5.74e-08	5.69e-06	GGGGAGAGAAGCAAGAGGAGAGAGA
ESR1	hTFtarget	MS	380	401	+	18.7042	6.1e-08	8.78e-06	AGAGGAGAGAGAGAGAGAGAAA
ESR1	hTFtarget	MS	380	401	+	20.2239	7.01e-08	1.01e-05	AGAGGAGAGAGAGAGAGAGAAA
ESR1	hTFtarget	MS	377	401	+	19.5821	1.04e-07	8.2e-06	GCAAGAGGAGAGAGAGAGAGAGAAA
ESR1	hTFtarget	MS	387	411	+	19.5522	1.07e-07	8.2e-06	AGAGAGAGAGAGAAAGACAGGAGCC
ESR1	hTFtarget	MS	291	312	+	19.6269	1.11e-07	1.34e-05	AGAAGAAAGGGAGAGAGAAAGA
ESR1	hTFtarget	MS	294	308	-	17.8507	1.13e-07	1.89e-05	TCTCTCTCCCTTTCT
ESR1	hTFtarget	MS	385	400	+	19.9859	1.18e-07	2.27e-05	AGAGAGAGAGAGAGAA
ESR1	hTFtarget	MS	389	403	-	17.7313	1.27e-07	1.89e-05	TCTTTCTCTCTCTCT
ESR1	hTFtarget	MS	130	144	-	16.6364	1.55e-07	0.000132	AGGTCACAGAGACCC
ESR1	hTFtarget	MS	129	144	+	18.8714	1.78e-07	0.000149	TGGGTCTCTGTGACCT
ESR1	hTFtarget	MS	130	145	+	19.3182	1.84e-07	0.000155	GGGTCTCTGTGACCTT
ESR1	hTFtarget	MS	130	145	-	17.803	1.85e-07	0.000153	AAGGTCACAGAGACCC
ESR1	hTFtarget	MS	393	407	-	17.3284	1.93e-07	2.39e-05	CCTGTCTTTCTCTCT
ESR1	hTFtarget	MS	130	145	+	19.1818	2.07e-07	0.000175	GGGTCTCTGTGACCTT
ESR1	hTFtarget	MS	130	144	+	18.338	2.13e-07	0.000178	GGGTCTCTGTGACCT
ESR1	hTFtarget	MS	130	145	+	18.9143	2.16e-07	0.00018	GGGTCTCTGTGACCTT
ESR1	hTFtarget	MS	130	145	+	17.9429	2.38e-07	0.000198	GGGTCTCTGTGACCTT
ESR1	hTFtarget	MS	385	395	+	16.4627	2.49e-07	6.48e-05	AGAGAGAGAGA
ESR1	hTFtarget	MS	387	397	+	16.4627	2.49e-07	6.48e-05	AGAGAGAGAGA
ESR1	hTFtarget	MS	389	399	+	16.4627	2.49e-07	6.48e-05	AGAGAGAGAGA
ESR1	hTFtarget	MS	130	145	+	16.4091	2.72e-07	0.000218	GGGTCTCTGTGACCTT
ESR1	hTFtarget	MS	130	145	+	17.8714	2.74e-07	0.000223	GGGTCTCTGTGACCTT
ESR1	hTFtarget	MS	130	145	-	16.8788	2.81e-07	0.000225	AAGGTCACAGAGACCC
ESR1	hTFtarget	MS	129	144	+	18.5132	3.07e-07	0.00026	TGGGTCTCTGTGACCT
ESR1	hTFtarget	MS	131	144	-	18.1143	3.12e-07	0.000262	AGGTCACAGAGACC
ESR1	hTFtarget	MS	378	399	+	18.1791	3.26e-07	3.36e-05	CAAGAGGAGAGAGAGAGAGAGA
ESR1	hTFtarget	MS	130	145	+	18.0455	3.41e-07	0.000285	GGGTCTCTGTGACCTT
ESR1	hTFtarget	MS	129	147	-	17.6061	3.42e-07	0.000283	CCAAGGTCACAGAGACCCA
ESR1	hTFtarget	MS	130	150	+	17.9848	3.46e-07	0.000289	GGGTCTCTGTGACCTTGGCAA
ESR1	hTFtarget	MS	130	145	-	18.0152	3.52e-07	0.000297	AAGGTCACAGAGACCC
ESR1	hTFtarget	MS	128	145	-	18.2121	3.59e-07	0.000302	AAGGTCACAGAGACCCAG
ESR1	hTFtarget	MS	130	144	+	17.8788	3.59e-07	0.000302	GGGTCTCTGTGACCT
ESR1	hTFtarget	MS	130	145	-	17.9242	3.66e-07	0.000307	AAGGTCACAGAGACCC
ESR1	hTFtarget	MS	130	145	+	18.1515	3.98e-07	0.000333	GGGTCTCTGTGACCTT
ESR1	hTFtarget	MS	130	145	-	17.1061	3.98e-07	0.000324	AAGGTCACAGAGACCC
ESR1	hTFtarget	MS	128	145	+	18.1429	4.18e-07	0.000348	CTGGGTCTCTGTGACCTT
ESR1	hTFtarget	MS	129	144	+	18.0429	4.33e-07	0.000366	TGGGTCTCTGTGACCT
ESR1	hTFtarget	MS	130	145	+	17.9	4.33e-07	0.000366	GGGTCTCTGTGACCTT
ESR1	hTFtarget	MS	130	145	+	17.697	4.41e-07	0.000372	GGGTCTCTGTGACCTT
ESR1	hTFtarget	MS	130	144	+	17.9242	4.51e-07	0.000379	GGGTCTCTGTGACCT
ESR1	hTFtarget	MS	298	322	+	17.6269	4.66e-07	3.23e-05	AGGGAGAGAGAAAGAAGAGGGAAAG
ESR1	hTFtarget	MS	378	399	+	13.6901	4.79e-07	5.75e-05	CAAGAGGAGAGAGAGAGAGAGA
ESR1	hTFtarget	MS	293	314	+	17.6119	4.87e-07	4.4e-05	AAGAAAGGGAGAGAGAAAGAAG
ESR1	hTFtarget	MS	130	145	+	17.6515	5.15e-07	0.000434	GGGTCTCTGTGACCTT
ESR1	hTFtarget	MS	376	397	+	17.3881	5.69e-07	4.57e-05	AGCAAGAGGAGAGAGAGAGAGA
ESR1	hTFtarget	MS	130	145	+	17.8333	5.85e-07	0.000477	GGGTCTCTGTGACCTT
ESR1	hTFtarget	MS	313	327	-	16.2985	5.97e-07	6.34e-05	CCTCCCTTTCCCTCT
ESR1	hTFtarget	MS	371	395	+	17.1791	6.46e-07	4.07e-05	AGAGAAGCAAGAGGAGAGAGAGAGA
ESR1	database	MS	130	149	-	17.0565	6.64e-07	0.000543	TGCCAAGGTCACAGAGACCC
ESR1	database	MS	130	149	-	17.0565	6.64e-07	0.000543	TGCCAAGGTCACAGAGACCC
ESR1	hTFtarget	MS	130	145	+	16.8939	6.71e-07	0.000564	GGGTCTCTGTGACCTT
ESR1	hTFtarget	MS	295	316	+	12.7606	6.77e-07	6.97e-05	GAAAGGGAGAGAGAAAGAAGAG
ESR1	hTFtarget	MS	130	145	+	16.9242	6.94e-07	0.000582	GGGTCTCTGTGACCTT
ESR1	hTFtarget	MS	130	145	+	17.2857	7.14e-07	0.000601	GGGTCTCTGTGACCTT
ESR1	hTFtarget	MS	130	145	+	17.3788	7.2e-07	0.000606	GGGTCTCTGTGACCTT
ESR1	hTFtarget	MS	131	144	-	16.3788	7.28e-07	0.000616	AGGTCACAGAGACC
ESR1	hTFtarget	MS	128	146	-	17.2143	7.35e-07	0.000612	CAAGGTCACAGAGACCCAG
ESR1	hTFtarget	MS	130	146	+	16.6212	7.44e-07	0.000623	GGGTCTCTGTGACCTTG
ESR1	hTFtarget	MS	129	144	-	17.1061	7.7e-07	0.000649	AGGTCACAGAGACCCA
ESR1	hTFtarget	MS	291	312	+	12.2113	8.28e-07	7.45e-05	AGAAGAAAGGGAGAGAGAAAGA
ESR1	hTFtarget	MS	296	320	+	16.791	8.53e-07	4.93e-05	AAAGGGAGAGAGAAAGAAGAGGGAA
ESR1	hTFtarget	MS	383	393	+	15.2537	8.64e-07	0.000168	GGAGAGAGAGA
ESR1	hTFtarget	MS	130	145	-	16.6061	8.76e-07	0.000733	AAGGTCACAGAGACCC
ESR1	hTFtarget	MS	130	145	+	16.9091	8.89e-07	0.000751	GGGTCTCTGTGACCTT
ESR1	hTFtarget	MS	129	144	+	16.7	9.07e-07	0.00076	TGGGTCTCTGTGACCT
ESR1	hTFtarget	MS	129	144	-	16.5303	9.29e-07	0.000702	AGGTCACAGAGACCCA
ESR1	hTFtarget	MS	129	144	-	17.0909	9.38e-07	0.00079	AGGTCACAGAGACCCA
ESR1	database	MS	130	147	+	16.5727	9.54e-07	0.000443	GGGTCTCTGTGACCTTGG
ESR1	hTFtarget	MS	130	145	+	16.6061	9.6e-07	0.000813	GGGTCTCTGTGACCTT
ESR1	database	MS	130	147	+	16.5091	9.68e-07	0.000448	GGGTCTCTGTGACCTTGG
ESR1	hTFtarget	MS	130	145	+	17	9.71e-07	0.000815	GGGTCTCTGTGACCTT
ESR1	hTFtarget	MS	124	144	-	16.803	9.86e-07	0.000412	AGGTCACAGAGACCCAGGGTG
ESR1	hTFtarget	MS	295	316	+	16.5821	9.87e-07	7.09e-05	GAAAGGGAGAGAGAAAGAAGAG
ESR1	hTFtarget	MS	390	411	+	11.6338	1.02e-06	8.15e-05	GAGAGAGAGAAAGACAGGAGCC
ESR1	hTFtarget	MS	131	146	+	16.8485	1.03e-06	0.000863	GGTCTCTGTGACCTTG
ESR1	database	MS	127	144	-	16.4545	1.06e-06	0.000443	AGGTCACAGAGACCCAGG
ESR1	database	MS	127	144	-	16.4	1.06e-06	0.000448	AGGTCACAGAGACCCAGG
ESR1	hTFtarget	MS	130	145	+	16.7606	1.07e-06	0.000899	GGGTCTCTGTGACCTT
ESR1	hTFtarget	MS	130	145	+	16.6515	1.08e-06	0.000904	GGGTCTCTGTGACCTT
ESR1	hTFtarget	MS	374	395	+	16.4478	1.08e-06	7.09e-05	GAAGCAAGAGGAGAGAGAGAGA
ESR1	hTFtarget	MS	131	144	+	16.0455	1.13e-06	0.000923	GGTCTCTGTGACCT
ESR1	hTFtarget	MS	375	399	+	16.3433	1.17e-06	6.24e-05	AAGCAAGAGGAGAGAGAGAGAGAGA
ESR1	hTFtarget	MS	129	144	+	16.4242	1.21e-06	0.00102	TGGGTCTCTGTGACCT
ESR1	hTFtarget	MS	130	145	+	16.5152	1.22e-06	0.00101	GGGTCTCTGTGACCTT
ESR1	hTFtarget	MS	130	145	-	16.4242	1.34e-06	0.00111	AAGGTCACAGAGACCC
ESR1	hTFtarget	MS	129	143	+	16.3485	1.39e-06	0.00118	TGGGTCTCTGTGACC
ESR1	hTFtarget	MS	131	146	+	16.1515	1.45e-06	0.000907	GGTCTCTGTGACCTTG
ESR1	hTFtarget	MS	129	144	+	16.4242	1.5e-06	0.00127	TGGGTCTCTGTGACCT
ESR1	hTFtarget	MS	129	144	-	15.9848	1.52e-06	0.00128	AGGTCACAGAGACCCA
ESR1	hTFtarget	MS	129	144	-	16.4079	1.54e-06	0.0013	AGGTCACAGAGACCCA
ESR1	hTFtarget	MS	129	146	+	16.303	1.58e-06	0.000665	TGGGTCTCTGTGACCTTG
ESR1	hTFtarget	MS	130	145	-	15.7879	1.62e-06	0.00136	AAGGTCACAGAGACCC
ESR1	hTFtarget	MS	132	146	-	15.8788	1.63e-06	0.00137	CAAGGTCACAGAGAC
ESR1	hTFtarget	MS	300	324	+	15.8657	1.63e-06	8.06e-05	GGAGAGAGAAAGAAGAGGGAAAGGG
ESR1	hTFtarget	MS	130	144	-	15.7576	1.65e-06	0.00134	AGGTCACAGAGACCC
ESR1	hTFtarget	MS	131	145	+	15.8333	1.69e-06	0.00138	GGTCTCTGTGACCTT
ESR1	hTFtarget	MS	130	145	+	15.7576	1.69e-06	0.00139	GGGTCTCTGTGACCTT
ESR1	hTFtarget	MS	130	145	+	15.8485	1.71e-06	0.000702	GGGTCTCTGTGACCTT
ESR1	hTFtarget	MS	130	145	-	15.5909	1.8e-06	0.0015	AAGGTCACAGAGACCC
ESR1	hTFtarget	MS	130	144	+	15.9545	1.81e-06	0.00153	GGGTCTCTGTGACCT
ESR1	hTFtarget	MS	369	393	+	15.6716	1.86e-06	8.58e-05	GGAGAGAAGCAAGAGGAGAGAGAGA
ESR1	hTFtarget	MS	130	145	+	15.4545	1.88e-06	0.00157	GGGTCTCTGTGACCTT
ESR1	hTFtarget	MS	374	395	+	9.87324	1.88e-06	0.000135	GAAGCAAGAGGAGAGAGAGAGA
ESR1	hTFtarget	MS	129	144	-	15.6515	1.92e-06	0.00158	AGGTCACAGAGACCCA
ESR1	hTFtarget	MS	302	312	+	14.2985	1.98e-06	0.000257	AGAGAGAAAGA
ESR1	hTFtarget	MS	393	403	+	14.2985	1.98e-06	0.000257	AGAGAGAAAGA
ESR1	hTFtarget	MS	129	144	+	15.8182	2.18e-06	0.00183	TGGGTCTCTGTGACCT
ESR1	hTFtarget	MS	128	143	-	15.6667	2.19e-06	0.000907	GGTCACAGAGACCCAG
ESR1	hTFtarget	MS	130	145	+	15.7273	2.19e-06	0.00184	GGGTCTCTGTGACCTT
ESR1	hTFtarget	MS	131	146	+	15.5606	2.2e-06	0.00175	GGTCTCTGTGACCTTG
ESR1	hTFtarget	MS	368	389	+	15.3582	2.2e-06	0.000132	GGGAGAGAAGCAAGAGGAGAGA
ESR1	hTFtarget	MS	129	144	-	15.5455	2.28e-06	0.0019	AGGTCACAGAGACCCA
ESR1	hTFtarget	MS	131	144	-	15.8182	2.37e-06	0.00198	AGGTCACAGAGACC
ESR1	hTFtarget	MS	292	316	+	15.3134	2.37e-06	0.000101	GAAGAAAGGGAGAGAGAAAGAAGAG
ESR1	hTFtarget	MS	355	379	+	15.2388	2.49e-06	0.000101	AGGAAGGGAAGAGGGGAGAGAAGCA
ESR1	hTFtarget	MS	130	145	+	15.303	2.5e-06	0.00201	GGGTCTCTGTGACCTT
ESR1	hTFtarget	MS	131	145	+	15.5606	2.73e-06	0.00227	GGTCTCTGTGACCTT
ESR1	hTFtarget	MS	381	396	+	14.1408	2.75e-06	0.000423	GAGGAGAGAGAGAGAG
ESR1	hTFtarget	MS	370	391	+	14.9851	2.78e-06	0.000155	GAGAGAAGCAAGAGGAGAGAGA
ESR1	database	MS	125	144	+	15.1129	2.99e-06	0.00122	ACCCTGGGTCTCTGTGACCT
ESR1	database	MS	125	144	+	15.1129	2.99e-06	0.00122	ACCCTGGGTCTCTGTGACCT
ESR1	hTFtarget	MS	129	144	-	15.1667	3.03e-06	0.00242	AGGTCACAGAGACCCA
ESR1	hTFtarget	MS	390	411	+	14.791	3.14e-06	0.000162	GAGAGAGAGAAAGACAGGAGCC
ESR1	hTFtarget	MS	129	144	+	15	3.17e-06	0.00221	TGGGTCTCTGTGACCT
ESR1	hTFtarget	MS	129	146	+	15.2576	3.25e-06	0.00274	TGGGTCTCTGTGACCTTG
ESR1	hTFtarget	MS	128	143	-	15.303	3.31e-06	0.00139	GGTCACAGAGACCCAG
ESR1	hTFtarget	MS	372	393	+	8.11268	3.36e-06	0.00022	GAGAAGCAAGAGGAGAGAGAGA
ESR1	hTFtarget	MS	130	143	+	14.8182	3.71e-06	0.00305	GGGTCTCTGTGACC
ESR1	hTFtarget	MS	130	145	+	14.8788	3.77e-06	0.00317	GGGTCTCTGTGACCTT
ESR1	hTFtarget	MS	391	405	-	14.3881	3.77e-06	0.000351	TGTCTTTCTCTCTCT
ESR1	hTFtarget	MS	130	143	-	14.9091	3.79e-06	0.00315	GGTCACAGAGACCC
ESR1	hTFtarget	MS	297	318	+	14.4478	3.89e-06	0.000187	AAGGGAGAGAGAAAGAAGAGGG
ESR1	hTFtarget	MS	385	393	+	16.3239	4.03e-06	0.000809	AGAGAGAGA
ESR1	hTFtarget	MS	387	395	+	16.3239	4.03e-06	0.000809	AGAGAGAGA
ESR1	hTFtarget	MS	389	397	+	16.3239	4.03e-06	0.000809	AGAGAGAGA
ESR1	hTFtarget	MS	391	399	+	16.3239	4.03e-06	0.000809	AGAGAGAGA
ESR1	hTFtarget	MS	313	337	+	14.4925	4.06e-06	0.000156	AGAGGGAAAGGGAGGGAAGCCAGAA
ESR1	hTFtarget	MS	128	143	-	14.7727	4.16e-06	0.00175	GGTCACAGAGACCCAG
ESR1	hTFtarget	MS	129	144	-	14.9394	4.18e-06	0.00176	AGGTCACAGAGACCCA
ESR1	hTFtarget	MS	376	397	+	7.3662	4.26e-06	0.000256	AGCAAGAGGAGAGAGAGAGAGA
ESR1	hTFtarget	MS	130	145	-	14.6818	4.45e-06	0.00344	AAGGTCACAGAGACCC
ESR1	hTFtarget	MS	131	142	+	14.9394	4.58e-06	0.00392	GGTCTCTGTGAC
ESR1	database	MS	128	146	+	14.3737	4.78e-06	0.00402	CTGGGTCTCTGTGACCTTG
ESR1	hTFtarget	MS	300	314	-	14.1194	4.78e-06	0.000395	CTTCTTTCTCTCTCC
ESR1	hTFtarget	MS	308	329	+	14.0896	4.84e-06	0.000218	AAAGAAGAGGGAAAGGGAGGGA
ESR1	hTFtarget	MS	313	328	+	12.8592	4.91e-06	0.00046	AGAGGGAAAGGGAGGG
ESR1	hTFtarget	MS	370	391	+	6.8169	5.06e-06	0.000281	GAGAGAAGCAAGAGGAGAGAGA
ESR1	hTFtarget	MS	391	406	+	12.7746	5.1e-06	0.00046	AGAGAGAGAAAGACAG
ESR1	hTFtarget	MS	131	142	-	14.6515	5.14e-06	0.00439	GTCACAGAGACC
ESR1	hTFtarget	MS	296	311	+	12.7042	5.27e-06	0.00046	AAAGGGAGAGAGAAAG
ESR1	hTFtarget	MS	129	144	-	14.2581	5.31e-06	0.00309	AGGTCACAGAGACCCA
ESR1	hTFtarget	MS	130	144	-	14.5303	5.35e-06	0.00226	AGGTCACAGAGACCC
ESR1	hTFtarget	MS	298	313	+	12.662	5.37e-06	0.00046	AGGGAGAGAGAAAGAA
ESR1	hTFtarget	MS	130	145	-	14.3485	5.38e-06	0.00221	AAGGTCACAGAGACCC
ESR1	hTFtarget	MS	129	144	+	14.3636	5.66e-06	0.00234	TGGGTCTCTGTGACCT
ESR1	hTFtarget	MS	296	310	-	13.9254	5.67e-06	0.000422	TTTCTCTCTCCCTTT
ESR1	hTFtarget	MS	129	143	-	14.5303	5.69e-06	0.00237	GGTCACAGAGACCCA
ESR1	hTFtarget	MS	130	145	+	14.3788	5.77e-06	0.00242	GGGTCTCTGTGACCTT
ESR1	hTFtarget	MS	130	145	+	14.3485	5.94e-06	0.0025	GGGTCTCTGTGACCTT
ESR1	hTFtarget	MS	129	144	-	14.2121	6.19e-06	0.00256	AGGTCACAGAGACCCA
ESR1	hTFtarget	MS	128	144	-	14.1818	6.52e-06	0.00273	AGGTCACAGAGACCCAG
ESR1	hTFtarget	MS	130	144	+	14.0758	6.8e-06	0.00276	GGGTCTCTGTGACCT
ESR1	hTFtarget	MS	298	312	-	13.6716	7.08e-06	0.000479	TCTTTCTCTCTCCCT
ESR1	hTFtarget	MS	133	144	-	13.7273	7.21e-06	0.00589	AGGTCACAGAGA
ESR1	hTFtarget	MS	307	331	+	13.5522	7.37e-06	0.000269	GAAAGAAGAGGGAAAGGGAGGGAAG
ESR1	hTFtarget	MS	130	145	+	13.8387	7.41e-06	0.00309	GGGTCTCTGTGACCTT
ESR1	hTFtarget	MS	127	145	+	14	7.72e-06	0.00319	CCTGGGTCTCTGTGACCTT
ESR1	hTFtarget	MS	130	145	-	13.8421	7.74e-06	0.00327	AAGGTCACAGAGACCC
ESR1	hTFtarget	MS	316	331	-	13.5065	7.84e-06	0.0057	CTTCCCTCCCTTTCCC
ESR1	hTFtarget	MS	129	144	-	13.9155	7.92e-06	0.00333	AGGTCACAGAGACCCA
ESR1	hTFtarget	MS	368	389	+	5.29577	8.05e-06	0.000414	GGGAGAGAAGCAAGAGGAGAGA
ESR1	hTFtarget	MS	129	144	+	13.8636	8.17e-06	0.00344	TGGGTCTCTGTGACCT
ESR1	hTFtarget	MS	128	146	+	13.8571	8.27e-06	0.00344	CTGGGTCTCTGTGACCTTG
ESR1	hTFtarget	MS	130	145	+	13.7576	8.68e-06	0.00363	GGGTCTCTGTGACCTT
ESR1	hTFtarget	MS	132	143	-	13.7576	8.87e-06	0.00709	GGTCACAGAGAC
ESR1	hTFtarget	MS	372	393	+	13.0149	9.16e-06	0.000389	GAGAAGCAAGAGGAGAGAGAGA
ESR1	hTFtarget	MS	129	146	-	13.3429	9.51e-06	0.00396	CAAGGTCACAGAGACCCA
ESR1	hTFtarget	MS	130	144	-	13.6197	9.78e-06	0.00409	AGGTCACAGAGACCC
ESR1	hTFtarget	MS	130	143	+	13.6061	9.8e-06	0.00409	GGGTCTCTGTGACC
ESR1	hTFtarget	MS	129	144	-	13.5	1.01e-05	0.00424	AGGTCACAGAGACCCA
ESR1	hTFtarget	MS	129	144	-	13.4697	1.06e-05	0.00442	AGGTCACAGAGACCCA
ESR1	hTFtarget	MS	129	144	-	13.2576	1.09e-05	0.00462	AGGTCACAGAGACCCA
ESR1	hTFtarget	MS	131	142	-	13.9429	1.1e-05	0.00945	GTCACAGAGACC
ESR1	hTFtarget	MS	312	333	+	12.6866	1.11e-05	0.000444	AAGAGGGAAAGGGAGGGAAGCC
ESR1	hTFtarget	MS	129	144	-	13.5152	1.13e-05	0.00476	AGGTCACAGAGACCCA
ESR1	hTFtarget	MS	293	314	+	3.97183	1.19e-05	0.00057	AAGAAAGGGAGAGAGAAAGAAG
ESR1	hTFtarget	MS	132	143	-	13.5303	1.21e-05	0.0102	GGTCACAGAGAC
ESR1	hTFtarget	MS	131	145	-	13.3939	1.22e-05	0.00519	AAGGTCACAGAGACC
ESR1	hTFtarget	MS	349	373	+	12.6866	1.25e-05	0.000434	GGTGGTAGGAAGGGAAGAGGGGAGA
ESR1	hTFtarget	MS	381	395	-	12.9851	1.26e-05	0.000779	TCTCTCTCTCTCCTC
ESR1	hTFtarget	MS	130	145	+	13.1364	1.29e-05	0.00543	GGGTCTCTGTGACCTT
ESR1	hTFtarget	MS	138	153	-	13.0789	1.3e-05	0.011	ATGTTGCCAAGGTCAC
ESR1	hTFtarget	MS	129	144	-	13.1857	1.33e-05	0.00562	AGGTCACAGAGACCCA
ESR1	hTFtarget	MS	129	144	-	13.0455	1.49e-05	0.00624	AGGTCACAGAGACCCA
ESR1	hTFtarget	MS	129	144	-	13.1429	1.55e-05	0.00648	AGGTCACAGAGACCCA
ESR1	hTFtarget	MS	129	144	+	13.0152	1.56e-05	0.00657	TGGGTCTCTGTGACCT
ESR1	hTFtarget	MS	129	144	-	12.9394	1.59e-05	0.0064	AGGTCACAGAGACCCA
ESR1	hTFtarget	MS	358	379	+	12.0299	1.61e-05	0.00061	AAGGGAAGAGGGGAGAGAAGCA
ESR1	hTFtarget	MS	292	306	-	12.6866	1.61e-05	0.000919	TCTCTCCCTTTCTTC
ESR1	hTFtarget	MS	383	398	-	12.7952	1.63e-05	0.00694	CTCTCTCTCTCTCTCC
ESR1	hTFtarget	MS	337	361	+	12.2388	1.63e-05	0.000539	AAGGAGGAGGAGGGTGGTAGGAAGG
ESR1	hTFtarget	MS	129	144	-	12.8333	1.65e-05	0.00697	AGGTCACAGAGACCCA
ESR1	hTFtarget	MS	130	144	-	12.7576	1.7e-05	0.00714	AGGTCACAGAGACCC
ESR1	hTFtarget	MS	308	329	+	2.67606	1.72e-05	0.000773	AAAGAAGAGGGAAAGGGAGGGA
ESR1	hTFtarget	MS	352	367	-	12.6145	1.82e-05	0.00694	CTCTTCCCTTCCTACC
ESR1	hTFtarget	MS	312	333	+	2.38028	1.86e-05	0.00079	AAGAGGGAAAGGGAGGGAAGCC
ESR1	hTFtarget	MS	339	363	+	12.0149	1.86e-05	0.000566	GGAGGAGGAGGGTGGTAGGAAGGGA
ESR1	hTFtarget	MS	365	389	+	12	1.88e-05	0.000566	GAGGGGAGAGAAGCAAGAGGAGAGA
ESR1	hTFtarget	MS	299	320	+	11.6119	2.02e-05	0.000731	GGGAGAGAGAAAGAAGAGGGAA
ESR1	hTFtarget	MS	129	144	-	12.5455	2.22e-05	0.00932	AGGTCACAGAGACCCA
ESR1	hTFtarget	MS	298	306	+	12.9718	2.27e-05	0.00335	AGGGAGAGA
ESR1	hTFtarget	MS	130	143	-	12.5303	2.34e-05	0.00957	GGTCACAGAGACCC
ESR1	hTFtarget	MS	316	327	-	12.4079	2.41e-05	0.0199	CCTCCCTTTCCC
ESR1	hTFtarget	MS	129	144	-	12.197	2.45e-05	0.0103	AGGTCACAGAGACCCA
ESR1	hTFtarget	MS	298	308	+	11.9104	2.56e-05	0.0026	AGGGAGAGAGA
ESR1	hTFtarget	MS	129	144	-	11.0758	2.62e-05	0.011	AGGTCACAGAGACCCA
ESR1	hTFtarget	MS	296	306	+	11.8806	2.67e-05	0.0026	AAAGGGAGAGA
ESR1	hTFtarget	MS	361	385	+	11.3881	2.68e-05	0.000735	GGAAGAGGGGAGAGAAGCAAGAGGA
ESR1	hTFtarget	MS	358	379	+	1.02817	2.69e-05	0.00106	AAGGGAAGAGGGGAGAGAAGCA
ESR1	hTFtarget	MS	347	371	+	11.3582	2.72e-05	0.000735	AGGGTGGTAGGAAGGGAAGAGGGGA
ESR1	hTFtarget	MS	305	329	+	11.3284	2.77e-05	0.000735	GAGAAAGAAGAGGGAAAGGGAGGGA
ESR1	hTFtarget	MS	131	144	+	12.3182	2.78e-05	0.0115	GGTCTCTGTGACCT
ESR1	hTFtarget	MS	310	331	+	0.901408	2.79e-05	0.00106	AGAAGAGGGAAAGGGAGGGAAG
ESR1	hTFtarget	MS	302	317	+	8.57746	2.82e-05	0.00217	AGAGAGAAAGAAGAGG
ESR1	hTFtarget	MS	341	365	+	11.2687	2.86e-05	0.000735	AGGAGGAGGGTGGTAGGAAGGGAAG
ESR1	hTFtarget	MS	300	308	+	12.507	2.94e-05	0.00335	GGAGAGAGA
ESR1	hTFtarget	MS	383	391	+	12.507	2.94e-05	0.00335	GGAGAGAGA
ESR1	hTFtarget	MS	299	320	+	0.690141	2.95e-05	0.00106	GGGAGAGAGAAAGAAGAGGGAA
ESR1	hTFtarget	MS	309	333	+	11.1642	3.04e-05	0.000752	AAGAAGAGGGAAAGGGAGGGAAGCC
ESR1	hTFtarget	MS	361	375	-	11.8358	3.12e-05	0.00166	TCTCTCCCCTCTTCC
ESR1	hTFtarget	MS	303	324	+	10.791	3.15e-05	0.00108	GAGAGAAAGAAGAGGGAAAGGG
ESR1	hTFtarget	MS	137	145	-	12.7368	3.27e-05	0.0278	AAGGTCACA
ESR1	hTFtarget	MS	304	328	+	11.0299	3.28e-05	0.000783	AGAGAAAGAAGAGGGAAAGGGAGGG
ESR1	hTFtarget	MS	129	144	-	11.2143	3.46e-05	0.0144	AGGTCACAGAGACCCA
ESR1	hTFtarget	MS	130	145	-	11.4571	3.49e-05	0.0146	AAGGTCACAGAGACCC
ESR1	hTFtarget	MS	363	387	+	10.8955	3.53e-05	0.000816	AAGAGGGGAGAGAAGCAAGAGGAGA
ESR1	hTFtarget	MS	304	312	+	12.1549	3.76e-05	0.00335	AGAGAAAGA
ESR1	hTFtarget	MS	395	403	+	12.1549	3.76e-05	0.00335	AGAGAAAGA
ESR1	hTFtarget	MS	129	144	-	11.7121	3.77e-05	0.0158	AGGTCACAGAGACCCA
ESR1	hTFtarget	MS	317	331	-	11.5672	3.83e-05	0.00182	CTTCCCTCCCTTTCC
ESR1	hTFtarget	MS	393	408	+	7.67606	3.92e-05	0.00275	AGAGAGAAAGACAGGA
ESR1	hTFtarget	MS	356	370	-	11.5373	3.92e-05	0.00182	CCCCTCTTCCCTTCC
ESR1	hTFtarget	MS	294	304	+	11.4179	3.94e-05	0.00341	AGAAAGGGAGA
ESR1	hTFtarget	MS	301	322	+	10.3582	3.96e-05	0.0013	GAGAGAGAAAGAAGAGGGAAAG
ESR1	hTFtarget	MS	138	146	-	12.0789	4.31e-05	0.0368	CAAGGTCAC
ESR1	hTFtarget	MS	130	145	+	11.5455	4.35e-05	0.0184	GGGTCTCTGTGACCTT
ESR1	hTFtarget	MS	290	314	+	10.5075	4.38e-05	0.000979	TAGAAGAAAGGGAGAGAGAAAGAAG
ESR1	hTFtarget	MS	377	391	-	11.3881	4.38e-05	0.00192	TCTCTCTCCTCTTGC
ESR1	hTFtarget	MS	138	146	-	12.5526	4.47e-05	0.0385	CAAGGTCAC
ESR1	hTFtarget	MS	292	307	+	7.30986	4.47e-05	0.00287	GAAGAAAGGGAGAGAG
ESR1	hTFtarget	MS	130	145	-	11.3333	4.47e-05	0.0189	AAGGTCACAGAGACCC
ESR1	hTFtarget	MS	138	146	-	12.1842	4.62e-05	0.0397	CAAGGTCAC
ESR1	hTFtarget	MS	129	144	+	11.4848	4.7e-05	0.0192	TGGGTCTCTGTGACCT
ESR1	hTFtarget	MS	343	367	+	10.3134	4.87e-05	0.00105	GAGGAGGGTGGTAGGAAGGGAAGAG
ESR1	hTFtarget	MS	129	144	-	9.68182	4.91e-05	0.0207	AGGTCACAGAGACCCA
ESR1	hTFtarget	MS	334	358	+	10.2537	5.03e-05	0.00106	AGAAAGGAGGAGGAGGGTGGTAGGA
ESR1	hTFtarget	MS	302	326	+	10.1642	5.28e-05	0.00108	AGAGAGAAAGAAGAGGGAAAGGGAG
ESR1	hTFtarget	MS	129	144	-	11.1515	5.29e-05	0.0218	AGGTCACAGAGACCCA
ESR1	hTFtarget	MS	138	144	-	12.8026	5.35e-05	0.0447	AGGTCAC
ESR1	hTFtarget	MS	138	144	-	12.0789	5.35e-05	0.0451	AGGTCAC
ESR1	hTFtarget	MS	391	415	+	10.0896	5.5e-05	0.00109	AGAGAGAGAAAGACAGGAGCCCCGA
ESR1	hTFtarget	MS	128	142	+	11.2879	5.57e-05	0.0235	CTGGGTCTCTGTGAC
ESR1	hTFtarget	MS	313	323	+	11.0149	5.78e-05	0.0045	AGAGGGAAAGG
ESR1	hTFtarget	MS	131	144	-	11.3485	6.09e-05	0.025	AGGTCACAGAGACC
ESR1	hTFtarget	MS	129	144	-	10.2879	6.14e-05	0.0258	AGGTCACAGAGACCCA
ESR1	hTFtarget	MS	315	329	-	10.9254	6.14e-05	0.00254	TCCCTCCCTTTCCCT
ESR1	hTFtarget	MS	130	145	-	10.1667	6.22e-05	0.0263	AAGGTCACAGAGACCC
ESR1	hTFtarget	MS	356	377	+	-2.33803	6.41e-05	0.0022	GGAAGGGAAGAGGGGAGAGAAG
ESR1	hTFtarget	MS	394	415	+	9.40299	6.47e-05	0.00203	GAGAGAAAGACAGGAGCCCCGA
ESR1	hTFtarget	MS	129	144	+	10.7424	6.48e-05	0.0271	TGGGTCTCTGTGACCT
ESR1	hTFtarget	MS	129	144	+	11.1212	6.61e-05	0.0264	TGGGTCTCTGTGACCT
ESR1	hTFtarget	MS	129	152	+	10.1711	6.78e-05	0.0562	TGGGTCTCTGTGACCTTGGCAACA
ESR1	hTFtarget	MS	130	145	+	10.8333	6.8e-05	0.028	GGGTCTCTGTGACCTT
ESR1	hTFtarget	MS	293	308	-	10.9351	6.85e-05	0.0249	TCTCTCTCCCTTTCTT
ESR1	hTFtarget	MS	130	145	-	10.5606	6.88e-05	0.029	AAGGTCACAGAGACCC
ESR1	hTFtarget	MS	129	144	+	10.3182	6.88e-05	0.0288	TGGGTCTCTGTGACCT
ESR1	hTFtarget	MS	322	346	+	9.61194	7.09e-05	0.00137	GGGAGGGAAGCCAGAAAGGAGGAGG
ESR1	hTFtarget	MS	128	143	-	5.91549	7.26e-05	0.00431	GGTCACAGAGACCCAG
ESR1	hTFtarget	MS	345	369	+	9.50746	7.5e-05	0.0014	GGAGGGTGGTAGGAAGGGAAGAGGG
ESR1	hTFtarget	MS	395	409	-	10.6119	7.68e-05	0.00293	CTCCTGTCTTTCTCT
ESR1	hTFtarget	MS	301	322	+	-3.15493	7.83e-05	0.00256	GAGAGAGAAAGAAGAGGGAAAG
ESR1	hTFtarget	MS	311	325	-	10.5373	8.1e-05	0.00293	TCCCTTTCCCTCTTC
ESR1	hTFtarget	MS	130	143	+	10.6515	8.26e-05	0.0349	GGGTCTCTGTGACC
ESR1	hTFtarget	MS	339	353	-	10.5075	8.27e-05	0.00293	CCACCCTCCTCCTCC
ESR1	hTFtarget	MS	140	151	-	10.7368	8.36e-05	0.0708	GTTGCCAAGGTC
ESR1	hTFtarget	MS	351	375	+	9.28358	8.43e-05	0.00154	TGGTAGGAAGGGAAGAGGGGAGAGA
ESR1	hTFtarget	MS	130	144	+	10.6818	8.76e-05	0.0371	GGGTCTCTGTGACCT
ESR1	hTFtarget	MS	391	401	+	10.4627	8.79e-05	0.00623	AGAGAGAGAAA
ESR1	hTFtarget	MS	379	393	-	10.403	8.9e-05	0.00301	TCTCTCTCTCCTCTT
ESR1	hTFtarget	MS	358	382	+	9.16418	8.97e-05	0.00159	AAGGGAAGAGGGGAGAGAAGCAAGA
ESR1	hTFtarget	MS	352	373	+	8.67164	9.31e-05	0.0028	GGTAGGAAGGGAAGAGGGGAGA
ESR1	hTFtarget	MS	128	145	-	8.81818	9.95e-05	0.042	AAGGTCACAGAGACCCAG
ESR1	hTFtarget	MS	359	383	+	8.95522	9.99e-05	0.00173	AGGGAAGAGGGGAGAGAAGCAAGAG
ESR2	database	MS	130	144	-	18.0192	2.47e-07	0.000208	AGGTCACAGAGACCC
ESR2	hTFtarget	MS	130	148	-	17.3788	4.13e-07	0.000346	GCCAAGGTCACAGAGACCC
ESR2	database	MS	128	145	+	16.7857	8.7e-07	0.000639	CTGGGTCTCTGTGACCTT
ESR2	database	MS	130	144	+	16.4286	1.02e-06	0.000847	GGGTCTCTGTGACCT
ESR2	database	MS	129	146	-	16.1143	1.55e-06	0.000639	CAAGGTCACAGAGACCCA
ESR2	hTFtarget	MS	130	145	+	15.7424	1.75e-06	0.00146	GGGTCTCTGTGACCTT
ESR2	database	MS	130	144	-	15.5286	2.34e-06	0.000969	AGGTCACAGAGACCC
ESR2	hTFtarget	MS	131	144	+	14.9242	3.34e-06	0.00282	GGTCTCTGTGACCT
ESR2	hTFtarget	MS	126	144	+	13.4697	1.01e-05	0.00424	CCCTGGGTCTCTGTGACCT
ESR2	hTFtarget	MS	130	143	-	12.8788	1.64e-05	0.00692	GGTCACAGAGACCC
ESR2	database	MS	130	144	+	11.9038	3.41e-05	0.0143	GGGTCTCTGTGACCT
ESR2	database	MS	138	144	-	11.7143	5.35e-05	0.0448	AGGTCAC
ESR2	database	MS	138	144	+	11.6633	5.35e-05	0.0455	GTGACCT
ESRRA	database	MS	137	147	-	18.1571	2.05e-07	0.000166	CCAAGGTCACA
ESRRA	hTFtarget	MS	138	149	-	17.1212	2.14e-07	0.000178	TGCCAAGGTCAC
ESRRA	hTFtarget	MS	137	148	-	18.0395	3.19e-07	0.000263	GCCAAGGTCACA
ESRRA	hTFtarget	MS	137	148	-	17.7571	4.98e-07	0.000418	GCCAAGGTCACA
ESRRA	hTFtarget	MS	139	147	-	15.5	3.31e-06	0.00278	CCAAGGTCA
ESRRA	database	MS	139	147	-	14.5688	7.34e-06	0.00606	CCAAGGTCA
ESRRA	database	MS	139	147	+	14.5203	7.34e-06	0.00608	TGACCTTGG
ESRRA	database	MS	134	150	-	14.0263	1.08e-05	0.0085	TTGCCAAGGTCACAGAG
ESRRA	database	MS	136	146	-	12.9184	1.84e-05	0.0154	CAAGGTCACAG
ESRRA	database	MS	137	150	-	12.8652	2.34e-05	0.0196	TTGCCAAGGTCACA
ESRRA	hTFtarget	MS	136	144	-	13	2.63e-05	0.0212	AGGTCACAG
ESRRA	hTFtarget	MS	139	145	-	12.6842	6.51e-05	0.0558	AAGGTCA
ESRRA	hTFtarget	MS	121	132	-	10.0658	7.62e-05	0.0314	CCCAGGGTGATC
ESRRB	database	MS	139	147	-	15.2697	7.34e-06	0.00605	CCAAGGTCA
ESRRB	database	MS	139	147	+	15.2347	7.34e-06	0.00607	TGACCTTGG
ESRRG	database	MS	139	146	-	14.0459	1.47e-05	0.0124	CAAGGTCA
ESRRG	database	MS	137	149	-	11.5816	4.32e-05	0.036	TGCCAAGGTCACA
ETS1	hTFtarget	MS	325	346	+	18.0658	3.47e-07	0.000256	AGGGAAGCCAGAAAGGAGGAGG
ETS1	hTFtarget	MS	355	376	+	15.6447	2.36e-06	0.00087	AGGAAGGGAAGAGGGGAGAGAA
ETS1	hTFtarget	MS	371	392	+	14.4474	5.45e-06	0.00134	AGAGAAGCAAGAGGAGAGAGAG
ETS1	hTFtarget	MS	243	258	+	11.7532	3.97e-05	0.0311	TTTTCCCACCTATTTT
ETS1	hTFtarget	MS	344	365	+	7.27632	6.2e-05	0.0512	AGGAGGGTGGTAGGAAGGGAAG
ETS1	hTFtarget	MS	24	39	+	10.3766	9.23e-05	0.0361	TTTTCCCGGCTTACTT
ETS2	database	MS	358	368	+	11.4343	4.19e-05	0.0262	AAGGGAAGAGG
ETS2	database	MS	358	368	+	11.4333	4.25e-05	0.0262	AAGGGAAGAGG
ETS2	database	MS	314	324	+	10.9697	6.63e-05	0.0262	GAGGGAAAGGG
ETS2	database	MS	314	324	+	10.9778	6.65e-05	0.0262	GAGGGAAAGGG
ETV7	database	MS	23	32	-	10.7763	9.15e-05	0.077	CCGGGAAAAG
EWSR1	hTFtarget	MS	356	374	+	13.8333	2.67e-07	7.16e-05	GGAAGGGAAGAGGGGAGAG
EWSR1	hTFtarget	MS	352	370	+	13.8182	2.69e-07	7.16e-05	GGTAGGAAGGGAAGAGGGG
EWSR1	hTFtarget	MS	348	366	+	13.5455	2.98e-07	7.16e-05	GGGTGGTAGGAAGGGAAGA
EWSR1	hTFtarget	MS	324	343	+	15.7339	5.73e-07	0.000288	GAGGGAAGCCAGAAAGGAGG
EWSR1	hTFtarget	MS	355	379	+	2.72727	5.77e-07	0.000409	AGGAAGGGAAGAGGGGAGAGAAGCA
EWSR1	hTFtarget	MS	323	341	+	11.4545	6.45e-07	0.000116	GGAGGGAAGCCAGAAAGGA
EWSR1	hTFtarget	MS	356	371	+	16.2	6.9e-07	0.00051	GGAAGGGAAGAGGGGA
EWSR1	hTFtarget	MS	353	372	+	15.1774	7.6e-07	0.000288	GTAGGAAGGGAAGAGGGGAG
EWSR1	hTFtarget	MS	347	371	+	0.439394	1.14e-06	0.000409	AGGGTGGTAGGAAGGGAAGAGGGGA
EWSR1	hTFtarget	MS	321	345	+	-0.863636	1.66e-06	0.000409	AGGGAGGGAAGCCAGAAAGGAGGAG
EWSR1	hTFtarget	MS	352	367	+	14.3286	1.72e-06	0.000635	GGTAGGAAGGGAAGAG
EWSR1	hTFtarget	MS	344	362	+	7.71212	2.34e-06	0.000337	AGGAGGGTGGTAGGAAGGG
EWSR1	hTFtarget	MS	322	346	+	-2.43939	2.6e-06	0.000409	GGGAGGGAAGCCAGAAAGGAGGAGG
EWSR1	hTFtarget	MS	313	337	+	-2.65152	2.76e-06	0.000409	AGAGGGAAAGGGAGGGAAGCCAGAA
EWSR1	hTFtarget	MS	292	311	+	12.5161	2.77e-06	0.000559	GAAGAAAGGGAGAGAGAAAG
EWSR1	hTFtarget	MS	307	326	+	12.3871	2.95e-06	0.000559	GAAAGAAGAGGGAAAGGGAG
EWSR1	hTFtarget	MS	357	375	+	6.15152	3.88e-06	0.000419	GAAGGGAAGAGGGGAGAGA
EWSR1	hTFtarget	MS	348	363	+	12.4714	4.02e-06	0.000969	GGGTGGTAGGAAGGGA
EWSR1	hTFtarget	MS	361	379	+	6	4.07e-06	0.000419	GGAAGAGGGGAGAGAAGCA
EWSR1	hTFtarget	MS	317	341	+	-4.22727	4.26e-06	0.000527	GGAAAGGGAGGGAAGCCAGAAAGGA
EWSR1	hTFtarget	MS	292	303	-	14.4714	4.31e-06	0.00331	CTCCCTTTCTTC
EWSR1	hTFtarget	MS	295	313	+	5.30303	5.07e-06	0.000437	GAAAGGGAGAGAGAAAGAA
EWSR1	hTFtarget	MS	291	306	+	11.8714	5.25e-06	0.000969	AGAAGAAAGGGAGAGA
EWSR1	hTFtarget	MS	318	336	+	4.98485	5.6e-06	0.000437	GAAAGGGAGGGAAGCCAGA
EWSR1	hTFtarget	MS	321	336	+	2.25714	5.7e-06	0.00238	AGGGAGGGAAGCCAGA
EWSR1	hTFtarget	MS	310	328	+	4.72727	6.07e-06	0.000437	AGAAGAGGGAAAGGGAGGG
EWSR1	hTFtarget	MS	359	383	+	-6.31818	7.47e-06	0.000791	AGGGAAGAGGGGAGAGAAGCAAGAG
EWSR1	hTFtarget	MS	314	329	+	11.0143	7.6e-06	0.00101	GAGGGAAAGGGAGGGA
EWSR1	hTFtarget	MS	354	369	+	0.6	8.8e-06	0.00238	TAGGAAGGGAAGAGGG
EWSR1	hTFtarget	MS	291	309	+	3.37879	9.14e-06	0.000598	AGAAGAAAGGGAGAGAGAA
EWSR1	hTFtarget	MS	351	375	+	-7.09091	9.15e-06	0.000846	TGGTAGGAAGGGAAGAGGGGAGAGA
EWSR1	hTFtarget	MS	320	339	+	9.8629	9.25e-06	0.0014	AAGGGAGGGAAGCCAGAAAG
EWSR1	hTFtarget	MS	325	340	+	0.328571	9.48e-06	0.00238	AGGGAAGCCAGAAAGG
EWSR1	hTFtarget	MS	295	310	+	10.4714	9.57e-06	0.00101	GAAAGGGAGAGAGAAA
EWSR1	hTFtarget	MS	360	375	+	10.4714	9.57e-06	0.00101	GGGAAGAGGGGAGAGA
EWSR1	hTFtarget	MS	356	380	+	-7.5303	1.03e-05	0.000846	GGAAGGGAAGAGGGGAGAGAAGCAA
EWSR1	hTFtarget	MS	361	376	+	9.68571	1.32e-05	0.00122	GGAAGAGGGGAGAGAA
EWSR1	hTFtarget	MS	385	409	+	-8.56061	1.34e-05	0.000992	AGAGAGAGAGAGAGAAAGACAGGAG
EWSR1	hTFtarget	MS	358	377	+	8.91129	1.4e-05	0.00152	AAGGGAAGAGGGGAGAGAAG
EWSR1	hTFtarget	MS	306	324	+	1.86364	1.43e-05	0.000803	AGAAAGAAGAGGGAAAGGG
EWSR1	hTFtarget	MS	345	364	+	8.78226	1.48e-05	0.00152	GGAGGGTGGTAGGAAGGGAA
EWSR1	hTFtarget	MS	294	312	+	1.66667	1.51e-05	0.000803	AGAAAGGGAGAGAGAAAGA
EWSR1	hTFtarget	MS	369	387	+	1.43939	1.61e-05	0.000803	GGAGAGAAGCAAGAGGAGA
EWSR1	hTFtarget	MS	358	373	+	-2.07143	1.69e-05	0.00245	AAGGGAAGAGGGGAGA
EWSR1	hTFtarget	MS	364	382	+	1.22727	1.72e-05	0.000803	AGAGGGGAGAGAAGCAAGA
EWSR1	hTFtarget	MS	320	335	+	-2.25714	1.76e-05	0.00245	AAGGGAGGGAAGCCAG
EWSR1	hTFtarget	MS	385	403	+	1.09091	1.78e-05	0.000803	AGAGAGAGAGAGAGAAAGA
EWSR1	hTFtarget	MS	323	338	+	8.8	1.89e-05	0.00155	GGAGGGAAGCCAGAAA
EWSR1	hTFtarget	MS	362	381	+	8.19355	1.9e-05	0.00152	GAAGAGGGGAGAGAAGCAAG
EWSR1	hTFtarget	MS	319	337	+	0.848485	1.91e-05	0.00081	AAAGGGAGGGAAGCCAGAA
EWSR1	hTFtarget	MS	350	365	+	-2.75714	1.95e-05	0.00245	GTGGTAGGAAGGGAAG
EWSR1	hTFtarget	MS	357	376	+	8.10484	1.97e-05	0.00152	GAAGGGAAGAGGGGAGAGAA
EWSR1	hTFtarget	MS	349	368	+	8.05645	2.01e-05	0.00152	GGTGGTAGGAAGGGAAGAGG
EWSR1	hTFtarget	MS	322	340	+	0.530303	2.09e-05	0.000837	GGGAGGGAAGCCAGAAAGG
EWSR1	hTFtarget	MS	353	364	-	11.2429	2.17e-05	0.00669	TTCCCTTCCTAC
EWSR1	hTFtarget	MS	294	318	+	-10.5758	2.22e-05	0.0015	AGAAAGGGAGAGAGAAAGAAGAGGG
EWSR1	hTFtarget	MS	293	308	+	-3.55714	2.32e-05	0.00249	AAGAAAGGGAGAGAGA
EWSR1	hTFtarget	MS	314	332	+	0.136364	2.34e-05	0.000885	GAGGGAAAGGGAGGGAAGC
EWSR1	hTFtarget	MS	360	378	+	-0.0909091	2.49e-05	0.000896	GGGAAGAGGGGAGAGAAGC
EWSR1	hTFtarget	MS	344	359	+	8.1	2.49e-05	0.00177	AGGAGGGTGGTAGGAA
EWSR1	hTFtarget	MS	360	384	+	-11.197	2.59e-05	0.0016	GGGAAGAGGGGAGAGAAGCAAGAGG
EWSR1	hTFtarget	MS	318	333	+	7.95714	2.64e-05	0.00177	GAAAGGGAGGGAAGCC
EWSR1	hTFtarget	MS	365	383	+	-0.393939	2.71e-05	0.000928	GAGGGGAGAGAAGCAAGAG
EWSR1	hTFtarget	MS	311	330	+	7.1129	2.97e-05	0.00205	GAAGAGGGAAAGGGAGGGAA
EWSR1	hTFtarget	MS	297	312	+	-4.8	3.06e-05	0.00268	AAGGGAGAGAGAAAGA
EWSR1	hTFtarget	MS	298	316	+	-0.954545	3.16e-05	0.00103	AGGGAGAGAGAAAGAAGAG
EWSR1	hTFtarget	MS	324	335	-	10.3857	3.2e-05	0.00669	CTGGCTTCCCTC
EWSR1	hTFtarget	MS	339	363	+	-12.2121	3.32e-05	0.00189	GGAGGAGGAGGGTGGTAGGAAGGGA
EWSR1	hTFtarget	MS	316	331	+	-5.31429	3.41e-05	0.00268	GGGAAAGGGAGGGAAG
EWSR1	hTFtarget	MS	320	331	-	10.1857	3.48e-05	0.00669	CTTCCCTCCCTT
EWSR1	hTFtarget	MS	346	361	+	-5.51429	3.56e-05	0.00268	GAGGGTGGTAGGAAGG
EWSR1	hTFtarget	MS	241	265	-	-13.0455	4.05e-05	0.00215	AGGAGGAAAAATAGGTGGGAAAAAA
EWSR1	hTFtarget	MS	327	345	+	-1.89394	4.07e-05	0.00123	GGAAGCCAGAAAGGAGGAG
EWSR1	hTFtarget	MS	379	397	+	-2.0303	4.22e-05	0.00123	AAGAGGAGAGAGAGAGAGA
EWSR1	hTFtarget	MS	340	358	+	-2.06061	4.26e-05	0.00123	GAGGAGGAGGGTGGTAGGA
EWSR1	hTFtarget	MS	295	314	+	6.12097	4.44e-05	0.00281	GAAAGGGAGAGAGAAAGAAG
EWSR1	hTFtarget	MS	319	330	-	9.6	4.47e-05	0.00688	TTCCCTCCCTTT
EWSR1	hTFtarget	MS	318	342	+	-13.4848	4.5e-05	0.00222	GAAAGGGAGGGAAGCCAGAAAGGAG
EWSR1	hTFtarget	MS	341	359	+	-2.28788	4.52e-05	0.00125	AGGAGGAGGGTGGTAGGAA
EWSR1	hTFtarget	MS	310	325	+	6.51429	4.56e-05	0.0028	AGAAGAGGGAAAGGGA
EWSR1	hTFtarget	MS	389	407	+	-2.65152	4.98e-05	0.0013	AGAGAGAGAGAAAGACAGG
EWSR1	hTFtarget	MS	357	372	+	6.27143	4.99e-05	0.00283	GAAGGGAAGAGGGGAG
EWSR1	hTFtarget	MS	309	327	+	-2.74242	5.1e-05	0.0013	AAGAAGAGGGAAAGGGAGG
EWSR1	hTFtarget	MS	383	401	+	-2.87879	5.29e-05	0.0013	GGAGAGAGAGAGAGAGAAA
EWSR1	hTFtarget	MS	305	329	+	-14.2424	5.38e-05	0.00249	GAGAAAGAAGAGGGAAAGGGAGGGA
EWSR1	hTFtarget	MS	329	344	+	-7.32857	5.4e-05	0.00345	AAGCCAGAAAGGAGGA
EWSR1	hTFtarget	MS	302	320	+	-2.98485	5.43e-05	0.0013	AGAGAGAAAGAAGAGGGAA
EWSR1	hTFtarget	MS	359	374	+	-7.42857	5.51e-05	0.00345	AGGGAAGAGGGGAGAG
EWSR1	hTFtarget	MS	303	322	+	5.57258	5.52e-05	0.00322	GAGAGAAAGAAGAGGGAAAG
EWSR1	hTFtarget	MS	309	333	+	-14.6212	5.87e-05	0.00255	AAGAAGAGGGAAAGGGAGGGAAGCC
EWSR1	hTFtarget	MS	299	314	+	5.74286	6.06e-05	0.0032	GGGAGAGAGAAAGAAG
EWSR1	hTFtarget	MS	355	370	+	-8.08571	6.37e-05	0.00369	AGGAAGGGAAGAGGGG
EWSR1	hTFtarget	MS	290	314	+	-15.197	6.71e-05	0.00255	TAGAAGAAAGGGAGAGAGAAAGAAG
EWSR1	hTFtarget	MS	325	349	+	-15.3182	6.9e-05	0.00255	AGGGAAGCCAGAAAGGAGGAGGAGG
EWSR1	hTFtarget	MS	343	367	+	-15.4394	7.1e-05	0.00255	GAGGAGGGTGGTAGGAAGGGAAGAG
EWSR1	hTFtarget	MS	352	376	+	-15.5909	7.35e-05	0.00255	GGTAGGAAGGGAAGAGGGGAGAGAA
EWSR1	hTFtarget	MS	334	349	+	5.2	7.37e-05	0.00363	AGAAAGGAGGAGGAGG
EWSR1	hTFtarget	MS	334	352	+	-4.42424	7.88e-05	0.00183	AGAAAGGAGGAGGAGGGTG
EWSR1	hTFtarget	MS	344	368	+	-15.9091	7.9e-05	0.00255	AGGAGGGTGGTAGGAAGGGAAGAGG
EWSR1	hTFtarget	MS	326	350	+	-15.9394	7.96e-05	0.00255	GGGAAGCCAGAAAGGAGGAGGAGGG
EWSR1	hTFtarget	MS	346	365	+	4.57258	8.15e-05	0.00442	GAGGGTGGTAGGAAGGGAAG
EWSR1	hTFtarget	MS	311	329	+	-4.57576	8.18e-05	0.00183	GAAGAGGGAAAGGGAGGGA
EWSR1	hTFtarget	MS	306	330	+	-16.1061	8.27e-05	0.00255	AGAAAGAAGAGGGAAAGGGAGGGAA
EWSR1	hTFtarget	MS	299	317	+	-4.68182	8.41e-05	0.00183	GGGAGAGAGAAAGAAGAGG
EWSR1	hTFtarget	MS	353	371	+	-5.12121	9.39e-05	0.00195	GTAGGAAGGGAAGAGGGGA
EWSR1	hTFtarget	MS	335	353	+	-5.16667	9.5e-05	0.00195	GAAAGGAGGAGGAGGGTGG
EZH2	hTFtarget	MS	387	402	-	16.6234	5.3e-08	3.9e-05	CTTTCTCTCTCTCTCT
EZH2	hTFtarget	MS	386	407	-	19.1169	7.1e-08	2.64e-05	CCTGTCTTTCTCTCTCTCTCTC
EZH2	hTFtarget	MS	356	377	-	19.0779	7.42e-08	2.64e-05	CTTCTCTCCCCTCTTCCCTTCC
EZH2	hTFtarget	MS	383	398	-	16.2208	1.24e-07	4.57e-05	CTCTCTCTCTCTCTCC
EZH2	hTFtarget	MS	388	409	-	18.1039	2.15e-07	5.1e-05	CTCCTGTCTTTCTCTCTCTCTC
EZH2	hTFtarget	MS	296	311	-	15.6494	3.4e-07	8.33e-05	CTTTCTCTCTCCCTTT
EZH2	hTFtarget	MS	382	403	-	17.4286	4.26e-07	7.58e-05	TCTTTCTCTCTCTCTCTCTCCT
EZH2	hTFtarget	MS	381	396	-	15.3247	5.71e-07	8.93e-05	CTCTCTCTCTCTCCTC
EZH2	hTFtarget	MS	391	406	-	15.2857	6.07e-07	8.93e-05	CTGTCTTTCTCTCTCT
EZH2	hTFtarget	MS	380	401	-	17.026	6.29e-07	8.06e-05	TTTCTCTCTCTCTCTCTCCTCT
EZH2	hTFtarget	MS	368	389	-	16.9091	7.02e-07	8.06e-05	TCTCTCCTCTTGCTTCTCTCCC
EZH2	hTFtarget	MS	295	316	-	16.7792	7.92e-07	8.06e-05	CTCTTCTTTCTCTCTCCCTTTC
EZH2	hTFtarget	MS	384	405	-	16.0909	1.47e-06	0.000131	TGTCTTTCTCTCTCTCTCTCTC
EZH2	hTFtarget	MS	377	392	-	14.5065	1.9e-06	0.000233	CTCTCTCTCCTCTTGC
EZH2	hTFtarget	MS	374	395	-	15.2338	3.05e-06	0.000241	TCTCTCTCTCTCCTCTTGCTTC
EZH2	hTFtarget	MS	301	322	-	15.0909	3.42e-06	0.000244	CTTTCCCTCTTCTTTCTCTCTC
EZH2	hTFtarget	MS	299	320	-	14.9091	3.96e-06	0.000256	TTCCCTCTTCTTTCTCTCTCCC
EZH2	hTFtarget	MS	311	326	-	13.9091	4.11e-06	0.000432	CTCCCTTTCCCTCTTC
EZH2	hTFtarget	MS	351	372	-	14.7273	4.57e-06	0.000262	CTCCCCTCTTCCCTTCCTACCA
EZH2	hTFtarget	MS	379	394	-	13.7922	4.75e-06	0.000437	CTCTCTCTCTCCTCTT
EZH2	hTFtarget	MS	291	312	-	14.6494	4.86e-06	0.000262	TCTTTCTCTCTCCCTTTCTTCT
EZH2	hTFtarget	MS	322	343	-	14.4675	5.59e-06	0.000262	CCTCCTTTCTGGCTTCCCTCCC
EZH2	hTFtarget	MS	336	357	-	14.4675	5.59e-06	0.000262	CCTACCACCCTCCTCCTCCTTT
EZH2	hTFtarget	MS	310	331	-	14.4026	5.88e-06	0.000262	CTTCCCTCCCTTTCCCTCTTCT
EZH2	hTFtarget	MS	367	378	+	14.4935	6.04e-06	0.00474	GGGGAGAGAAGC
EZH2	hTFtarget	MS	358	379	-	14.1429	7.16e-06	0.0003	TGCTTCTCTCCCCTCTTCCCTT
EZH2	hTFtarget	MS	292	307	-	13.3247	8.2e-06	0.00067	CTCTCTCCCTTTCTTC
EZH2	hTFtarget	MS	378	399	-	13.9091	8.51e-06	0.000335	TCTCTCTCTCTCTCTCCTCTTG
EZH2	hTFtarget	MS	340	361	-	13.8442	8.93e-06	0.000335	CCTTCCTACCACCCTCCTCCTC
EZH2	hTFtarget	MS	297	318	-	13.6883	1e-05	0.000356	CCCTCTTCTTTCTCTCTCCCTT
EZH2	hTFtarget	MS	305	326	-	13.3766	1.25e-05	0.000409	CTCCCTTTCCCTCTTCTTTCTC
EZH2	hTFtarget	MS	308	329	-	13.3377	1.28e-05	0.000409	TCCCTCCCTTTCCCTCTTCTTT
EZH2	hTFtarget	MS	307	328	-	13.2987	1.32e-05	0.000409	CCCTCCCTTTCCCTCTTCTTTC
EZH2	hTFtarget	MS	389	404	-	12.6883	1.63e-05	0.0012	GTCTTTCTCTCTCTCT
EZH2	hTFtarget	MS	361	382	-	12.8701	1.77e-05	0.000526	TCTTGCTTCTCTCCCCTCTTCC
EZH2	hTFtarget	MS	307	322	-	12.5714	1.83e-05	0.00123	CTTTCCCTCTTCTTTC
EZH2	hTFtarget	MS	367	388	-	12.6494	2.06e-05	0.000567	CTCTCCTCTTGCTTCTCTCCCC
EZH2	hTFtarget	MS	372	393	-	12.5974	2.13e-05	0.000567	TCTCTCTCTCCTCTTGCTTCTC
EZH2	hTFtarget	MS	360	381	-	12.5844	2.15e-05	0.000567	CTTGCTTCTCTCCCCTCTTCCC
EZH2	hTFtarget	MS	316	337	-	12.5195	2.24e-05	0.00057	TTCTGGCTTCCCTCCCTTTCCC
EZH2	hTFtarget	MS	346	367	-	12.4675	2.32e-05	0.00057	CTCTTCCCTTCCTACCACCCTC
EZH2	hTFtarget	MS	370	391	-	11.8701	3.41e-05	0.000809	TCTCTCTCCTCTTGCTTCTCTC
EZH2	hTFtarget	MS	359	374	-	11.9221	3.43e-05	0.0021	CTCTCCCCTCTTCCCT
EZH2	hTFtarget	MS	352	373	-	11.5974	4.04e-05	0.000928	TCTCCCCTCTTCCCTTCCTACC
EZH2	hTFtarget	MS	317	338	-	11.3896	4.59e-05	0.00102	TTTCTGGCTTCCCTCCCTTTCC
EZH2	hTFtarget	MS	362	377	-	11.3896	5.5e-05	0.00311	CTTCTCTCCCCTCTTC
EZH2	hTFtarget	MS	293	314	-	11	5.79e-05	0.00125	CTTCTTTCTCTCTCCCTTTCTT
EZH2	hTFtarget	MS	316	331	-	11.2597	6.14e-05	0.00322	CTTCCCTCCCTTTCCC
EZH2	hTFtarget	MS	362	383	-	10.7922	6.53e-05	0.00137	CTCTTGCTTCTCTCCCCTCTTC
EZH2	hTFtarget	MS	343	364	-	10.6234	7.2e-05	0.00146	TTCCCTTCCTACCACCCTCCTC
EZH2	hTFtarget	MS	376	397	-	10.3896	8.21e-05	0.00162	TCTCTCTCTCTCTCCTCTTGCT
EZH2	hTFtarget	MS	237	252	+	10	9.05e-05	0.0748	ACCTTTTTTTCCCACC
EZH2	hTFtarget	MS	312	333	-	10.1688	9.29e-05	0.00173	GGCTTCCCTCCCTTTCCCTCTT
EZH2	hTFtarget	MS	355	376	-	10.1558	9.35e-05	0.00173	TTCTCTCCCCTCTTCCCTTCCT
EZH2	hTFtarget	MS	302	323	-	10.1299	9.49e-05	0.00173	CCTTTCCCTCTTCTTTCTCTCT
FLI1	hTFtarget	MS	307	331	-	7.22857	2.15e-08	1.4e-05	CTTCCCTCCCTTTCCCTCTTCTTTC
FLI1	hTFtarget	MS	293	317	+	19.4091	4.75e-08	3.11e-05	AAGAAAGGGAGAGAGAAAGAAGAGG
FLI1	hTFtarget	MS	292	316	-	4.11429	5.18e-08	1.4e-05	CTCTTCTTTCTCTCTCCCTTTCTTC
FLI1	hTFtarget	MS	353	377	-	-11.8788	5.64e-08	1.77e-05	CTTCTCTCCCCTCTTCCCTTCCTAC
FLI1	hTFtarget	MS	292	316	-	-12.9848	7.04e-08	1.77e-05	CTCTTCTTTCTCTCTCCCTTTCTTC
FLI1	hTFtarget	MS	307	331	-	-13.1667	7.36e-08	1.77e-05	CTTCCCTCCCTTTCCCTCTTCTTTC
FLI1	hTFtarget	MS	352	373	-	13.3143	7.46e-08	2.64e-05	TCTCCCCTCTTCCCTTCCTACC
FLI1	hTFtarget	MS	303	327	-	2.62857	7.75e-08	1.4e-05	CCTCCCTTTCCCTCTTCTTTCTCTC
FLI1	hTFtarget	MS	345	369	-	2.55714	7.9e-08	1.4e-05	CCCTCTTCCCTTCCTACCACCCTCC
FLI1	hTFtarget	MS	323	344	-	11.7714	1.28e-07	2.64e-05	TCCTCCTTTCTGGCTTCCCTCC
FLI1	hTFtarget	MS	354	378	+	17.3182	1.35e-07	3.11e-05	TAGGAAGGGAAGAGGGGAGAGAAGC
FLI1	hTFtarget	MS	356	377	-	11.4714	1.42e-07	2.64e-05	CTTCTCTCCCCTCTTCCCTTCC
FLI1	hTFtarget	MS	291	312	-	11.3286	1.49e-07	2.64e-05	TCTTTCTCTCTCCCTTTCTTCT
FLI1	hTFtarget	MS	320	344	+	17.0455	1.54e-07	3.11e-05	AAGGGAGGGAAGCCAGAAAGGAGGA
FLI1	hTFtarget	MS	321	345	+	4.96053	1.61e-07	6.68e-05	AGGGAGGGAAGCCAGAAAGGAGGAG
FLI1	hTFtarget	MS	357	381	-	-0.414286	1.73e-07	2.3e-05	CTTGCTTCTCTCCCCTCTTCCCTTC
FLI1	hTFtarget	MS	304	328	+	4.42105	1.89e-07	6.68e-05	AGAGAAAGAAGAGGGAAAGGGAGGG
FLI1	hTFtarget	MS	319	340	-	10.5714	1.93e-07	2.74e-05	CCTTTCTGGCTTCCCTCCCTTT
FLI1	hTFtarget	MS	324	348	-	-0.857143	1.94e-07	2.3e-05	CTCCTCCTCCTTTCTGGCTTCCCTC
FLI1	hTFtarget	MS	321	345	+	16.3485	2.15e-07	3.11e-05	AGGGAGGGAAGCCAGAAAGGAGGAG
FLI1	hTFtarget	MS	321	342	-	17.5152	2.16e-07	0.00016	CTCCTTTCTGGCTTCCCTCCCT
FLI1	hTFtarget	MS	345	369	-	-18.7879	2.3e-07	4.15e-05	CCCTCTTCCCTTCCTACCACCCTCC
FLI1	hTFtarget	MS	358	382	+	16.0455	2.48e-07	3.11e-05	AAGGGAAGAGGGGAGAGAAGCAAGA
FLI1	hTFtarget	MS	350	374	+	15.7121	2.9e-07	3.11e-05	GTGGTAGGAAGGGAAGAGGGGAGAG
FLI1	hTFtarget	MS	304	328	+	15.5606	3.11e-07	3.11e-05	AGAGAAAGAAGAGGGAAAGGGAGGG
FLI1	hTFtarget	MS	322	341	-	-8.81818	3.17e-07	0.000242	TCCTTTCTGGCTTCCCTCCC
FLI1	hTFtarget	MS	346	370	+	15.0455	3.94e-07	3.42e-05	GAGGGTGGTAGGAAGGGAAGAGGGG
FLI1	hTFtarget	MS	320	344	-	-3.87143	4.14e-07	4.19e-05	TCCTCCTTTCTGGCTTCCCTCCCTT
FLI1	hTFtarget	MS	308	332	+	14.803	4.4e-07	3.42e-05	AAAGAAGAGGGAAAGGGAGGGAAGC
FLI1	hTFtarget	MS	361	382	-	7.9	4.63e-07	5.47e-05	TCTTGCTTCTCTCCCCTCTTCC
FLI1	hTFtarget	MS	358	382	-	-4.72857	5.11e-07	4.52e-05	TCTTGCTTCTCTCCCCTCTTCCCTT
FLI1	hTFtarget	MS	349	373	-	-22.6667	5.25e-07	7.58e-05	TCTCCCCTCTTCCCTTCCTACCACC
FLI1	hTFtarget	MS	325	349	+	14.3485	5.41e-07	3.61e-05	AGGGAAGCCAGAAAGGAGGAGGAGG
FLI1	hTFtarget	MS	308	332	+	0.618421	5.51e-07	0.00011	AAAGAAGAGGGAAAGGGAGGGAAGC
FLI1	hTFtarget	MS	355	379	+	14.2424	5.67e-07	3.61e-05	AGGAAGGGAAGAGGGGAGAGAAGCA
FLI1	hTFtarget	MS	359	383	+	0.184211	6.19e-07	0.00011	AGGGAAGAGGGGAGAGAAGCAAGAG
FLI1	hTFtarget	MS	359	383	+	13.7727	7e-07	4.08e-05	AGGGAAGAGGGGAGAGAAGCAAGAG
FLI1	hTFtarget	MS	293	317	+	-0.684211	7.82e-07	0.000111	AAGAAAGGGAGAGAGAAAGAAGAGG
FLI1	hTFtarget	MS	355	370	+	16.4179	7.95e-07	0.000587	AGGAAGGGAAGAGGGG
FLI1	hTFtarget	MS	297	321	+	13.4697	8e-07	4.31e-05	AAGGGAGAGAGAAAGAAGAGGGAAA
FLI1	hTFtarget	MS	353	368	-	1.69697	8.72e-07	0.000668	CCTCTTCCCTTCCTAC
FLI1	hTFtarget	MS	342	366	-	-7.21429	9.29e-07	6.74e-05	TCTTCCCTTCCTACCACCCTCCTCC
FLI1	hTFtarget	MS	353	377	-	-7.31429	9.51e-07	6.74e-05	CTTCTCTCCCCTCTTCCCTTCCTAC
FLI1	hTFtarget	MS	324	348	-	-26.4697	9.67e-07	0.000116	CTCCTCCTCCTTTCTGGCTTCCCTC
FLI1	hTFtarget	MS	354	378	+	-1.80263	1.05e-06	0.000122	TAGGAAGGGAAGAGGGGAGAGAAGC
FLI1	hTFtarget	MS	320	344	-	-27.3182	1.13e-06	0.000116	TCCTCCTTTCTGGCTTCCCTCCCTT
FLI1	hTFtarget	MS	355	379	+	-2.43421	1.24e-06	0.000122	AGGAAGGGAAGAGGGGAGAGAAGCA
FLI1	hTFtarget	MS	289	313	+	12.4394	1.25e-06	6.26e-05	TTAGAAGAAAGGGAGAGAGAAAGAA
FLI1	hTFtarget	MS	239	263	+	-8.78571	1.34e-06	7.85e-05	CTTTTTTTCCCACCTATTTTTCCTC
FLI1	hTFtarget	MS	316	340	-	-8.78571	1.34e-06	7.85e-05	CCTTTCTGGCTTCCCTCCCTTTCCC
FLI1	hTFtarget	MS	302	323	-	4.42857	1.35e-06	0.000137	CCTTTCCCTCTTCTTTCTCTCT
FLI1	hTFtarget	MS	350	374	+	-2.84211	1.38e-06	0.000122	GTGGTAGGAAGGGAAGAGGGGAGAG
FLI1	hTFtarget	MS	383	407	-	-9.1	1.44e-06	7.85e-05	CCTGTCTTTCTCTCTCTCTCTCTCC
FLI1	hTFtarget	MS	320	331	+	16.4605	1.62e-06	0.00122	AAGGGAGGGAAG
FLI1	hTFtarget	MS	316	331	-	15.9474	1.71e-06	0.000521	CTTCCCTCCCTTTCCC
FLI1	hTFtarget	MS	294	313	-	-17.1364	1.72e-06	0.000654	TTCTTTCTCTCTCCCTTTCT
FLI1	hTFtarget	MS	327	344	+	2.80303	1.74e-06	0.0007	GGAAGCCAGAAAGGAGGA
FLI1	hTFtarget	MS	344	365	-	3.55714	1.75e-06	0.000145	CTTCCCTTCCTACCACCCTCCT
FLI1	hTFtarget	MS	319	343	-	-9.98571	1.76e-06	8.63e-05	CCTCCTTTCTGGCTTCCCTCCCTTT
FLI1	hTFtarget	MS	312	336	+	11.5909	1.79e-06	8.38e-05	AAGAGGGAAAGGGAGGGAAGCCAGA
FLI1	hTFtarget	MS	335	350	-	15.8816	1.81e-06	0.000521	CCCTCCTCCTCCTTTC
FLI1	hTFtarget	MS	349	373	-	-10.1429	1.83e-06	8.63e-05	TCTCCCCTCTTCCCTTCCTACCACC
FLI1	hTFtarget	MS	322	343	-	3.38571	1.84e-06	0.000145	CCTCCTTTCTGGCTTCCCTCCC
FLI1	hTFtarget	MS	323	340	+	2.37879	1.94e-06	0.0007	GGAGGGAAGCCAGAAAGG
FLI1	hTFtarget	MS	363	387	+	11.3182	2.01e-06	8.8e-05	AAGAGGGGAGAGAAGCAAGAGGAGA
FLI1	hTFtarget	MS	346	367	-	13.1061	2.03e-06	0.000637	CTCTTCCCTTCCTACCACCCTC
FLI1	hTFtarget	MS	346	361	-	15.6053	2.26e-06	0.000521	CCTTCCTACCACCCTC
FLI1	hTFtarget	MS	348	369	-	2.67143	2.26e-06	0.000161	CCCTCTTCCCTTCCTACCACCC
FLI1	hTFtarget	MS	317	341	+	-4.80263	2.28e-06	0.000179	GGAAAGGGAGGGAAGCCAGAAAGGA
FLI1	hTFtarget	MS	316	340	+	11	2.3e-06	9.46e-05	GGGAAAGGGAGGGAAGCCAGAAAGG
FLI1	hTFtarget	MS	315	339	-	-11.6571	2.57e-06	0.000114	CTTTCTGGCTTCCCTCCCTTTCCCT
FLI1	hTFtarget	MS	360	381	-	2.14286	2.64e-06	0.00017	CTTGCTTCTCTCCCCTCTTCCC
FLI1	hTFtarget	MS	355	370	+	11.1818	2.69e-06	0.0016	AGGAAGGGAAGAGGGG
FLI1	hTFtarget	MS	342	366	+	10.4697	2.86e-06	0.000111	GGAGGAGGGTGGTAGGAAGGGAAGA
FLI1	hTFtarget	MS	311	335	-	-12.2	2.89e-06	0.000117	CTGGCTTCCCTCCCTTTCCCTCTTC
FLI1	hTFtarget	MS	357	372	-	15.2895	2.91e-06	0.000521	CTCCCCTCTTCCCTTC
FLI1	hTFtarget	MS	361	385	-	-12.3286	2.98e-06	0.000117	TCCTCTTGCTTCTCTCCCCTCTTCC
FLI1	hTFtarget	MS	293	314	-	12.2121	3.06e-06	0.000637	CTTCTTTCTCTCTCCCTTTCTT
FLI1	hTFtarget	MS	371	395	+	10.2424	3.13e-06	0.000115	AGAGAAGCAAGAGGAGAGAGAGAGA
FLI1	hTFtarget	MS	357	381	-	-33.3333	3.27e-06	0.000295	CTTGCTTCTCTCCCCTCTTCCCTTC
FLI1	hTFtarget	MS	342	357	-	15.0395	3.52e-06	0.000521	CCTACCACCCTCCTCC
FLI1	hTFtarget	MS	352	369	+	0.106061	3.52e-06	0.0007	GGTAGGAAGGGAAGAGGG
FLI1	hTFtarget	MS	320	344	+	-6.57895	3.54e-06	0.000251	AAGGGAGGGAAGCCAGAAAGGAGGA
FLI1	hTFtarget	MS	384	408	+	9.86364	3.65e-06	0.000128	GAGAGAGAGAGAGAGAAAGACAGGA
FLI1	hTFtarget	MS	306	327	-	0.957143	3.69e-06	0.000218	CCTCCCTTTCCCTCTTCTTTCT
FLI1	hTFtarget	MS	327	342	+	8.02857	3.71e-06	0.00139	GGAAGCCAGAAAGGAG
FLI1	hTFtarget	MS	291	306	+	7.97143	3.77e-06	0.00139	AGAAGAAAGGGAGAGA
FLI1	hTFtarget	MS	356	373	+	-0.19697	3.81e-06	0.0007	GGAAGGGAAGAGGGGAGA
FLI1	hTFtarget	MS	305	329	+	9.71212	3.88e-06	0.000129	GAGAAAGAAGAGGGAAAGGGAGGGA
FLI1	hTFtarget	MS	292	316	+	-7.01316	3.94e-06	0.000253	GAAGAAAGGGAGAGAGAAAGAAGAG
FLI1	hTFtarget	MS	350	371	-	11.6515	3.98e-06	0.000637	TCCCCTCTTCCCTTCCTACCAC
FLI1	hTFtarget	MS	341	365	-	-13.7857	4.1e-06	0.000153	CTTCCCTTCCTACCACCCTCCTCCT
FLI1	hTFtarget	MS	326	341	+	10.0152	4.14e-06	0.0016	GGGAAGCCAGAAAGGA
FLI1	hTFtarget	MS	355	366	+	14.2817	4.15e-06	0.00326	AGGAAGGGAAGA
FLI1	hTFtarget	MS	319	343	-	-34.7576	4.16e-06	0.000333	CCTCCTTTCTGGCTTCCCTCCCTTT
FLI1	hTFtarget	MS	351	366	+	14.4328	4.24e-06	0.00155	TGGTAGGAAGGGAAGA
FLI1	hTFtarget	MS	354	375	-	11.4848	4.3e-06	0.000637	TCTCTCCCCTCTTCCCTTCCTA
FLI1	hTFtarget	MS	294	315	-	0.3	4.43e-06	0.000225	TCTTCTTTCTCTCTCCCTTTCT
FLI1	hTFtarget	MS	310	331	-	0.285714	4.45e-06	0.000225	CTTCCCTCCCTTTCCCTCTTCT
FLI1	hTFtarget	MS	338	353	-	14.5789	5.01e-06	0.000618	CCACCCTCCTCCTCCT
FLI1	hTFtarget	MS	299	323	-	-15.0286	5.35e-06	0.000189	CCTTTCCCTCTTCTTTCTCTCTCCC
FLI1	hTFtarget	MS	366	390	+	8.71212	5.77e-06	0.000184	AGGGGAGAGAAGCAAGAGGAGAGAG
FLI1	hTFtarget	MS	317	341	+	8.59091	6.05e-06	0.000184	GGAAAGGGAGGGAAGCCAGAAAGGA
FLI1	hTFtarget	MS	363	382	-	-24.4091	6.37e-06	0.00162	TCTTGCTTCTCTCCCCTCTT
FLI1	hTFtarget	MS	310	327	+	-2.33333	6.49e-06	0.000956	AGAAGAGGGAAAGGGAGG
FLI1	hTFtarget	MS	318	339	-	-1.12857	6.53e-06	0.000291	CTTTCTGGCTTCCCTCCCTTTC
FLI1	hTFtarget	MS	301	325	+	8.37879	6.57e-06	0.000192	GAGAGAGAAAGAAGAGGGAAAGGGA
FLI1	hTFtarget	MS	308	329	-	10.5455	6.68e-06	0.000825	TCCCTCCCTTTCCCTCTTCTTT
FLI1	hTFtarget	MS	296	320	-	-16.2571	6.93e-06	0.000226	TTCCCTCTTCTTTCTCTCTCCCTTT
FLI1	hTFtarget	MS	353	374	-	-1.37143	6.97e-06	0.000291	CTCTCCCCTCTTCCCTTCCTAC
FLI1	hTFtarget	MS	365	386	-	-1.37143	6.97e-06	0.000291	CTCCTCTTGCTTCTCTCCCCTC
FLI1	hTFtarget	MS	370	394	-	-16.3286	7.03e-06	0.000226	CTCTCTCTCTCCTCTTGCTTCTCTC
FLI1	hTFtarget	MS	352	367	+	5.92857	7.04e-06	0.00156	GGTAGGAAGGGAAGAG
FLI1	hTFtarget	MS	325	340	+	13.7655	7.3e-06	0.00432	AGGGAAGCCAGAAAGG
FLI1	hTFtarget	MS	355	363	-	14.2727	7.34e-06	0.00535	TCCCTTCCT
FLI1	hTFtarget	MS	300	324	+	-9.67105	7.42e-06	0.000421	GGAGAGAGAAAGAAGAGGGAAAGGG
FLI1	hTFtarget	MS	383	407	-	-37.9091	7.5e-06	0.000541	CCTGTCTTTCTCTCTCTCTCTCTCC
FLI1	hTFtarget	MS	328	343	-	-10.4697	7.57e-06	0.0029	CCTCCTTTCTGGCTTC
FLI1	hTFtarget	MS	294	309	+	13.6866	7.59e-06	0.00155	AGAAAGGGAGAGAGAA
FLI1	hTFtarget	MS	358	382	+	-9.84211	7.73e-06	0.000421	AAGGGAAGAGGGGAGAGAAGCAAGA
FLI1	hTFtarget	MS	362	386	+	7.84848	8.06e-06	0.000226	GAAGAGGGGAGAGAAGCAAGAGGAG
FLI1	hTFtarget	MS	295	316	-	-2	8.24e-06	0.000317	CTCTTCTTTCTCTCTCCCTTTC
FLI1	hTFtarget	MS	359	380	-	10.0455	8.41e-06	0.00089	TTGCTTCTCTCCCCTCTTCCCT
FLI1	hTFtarget	MS	295	310	+	5.3	8.47e-06	0.00156	GAAAGGGAGAGAGAAA
FLI1	hTFtarget	MS	351	366	+	8.12121	8.54e-06	0.00221	TGGTAGGAAGGGAAGA
FLI1	hTFtarget	MS	343	367	+	-10.2763	8.55e-06	0.000421	GAGGAGGGTGGTAGGAAGGGAAGAG
FLI1	hTFtarget	MS	369	390	-	-2.22857	8.75e-06	0.000317	CTCTCTCCTCTTGCTTCTCTCC
FLI1	hTFtarget	MS	325	349	+	-10.4605	8.92e-06	0.000421	AGGGAAGCCAGAAAGGAGGAGGAGG
FLI1	hTFtarget	MS	368	389	-	-2.31429	8.95e-06	0.000317	TCTCTCCTCTTGCTTCTCTCCC
FLI1	hTFtarget	MS	347	362	+	13.4627	8.99e-06	0.00155	AGGGTGGTAGGAAGGG
FLI1	hTFtarget	MS	312	327	-	13.7105	9.39e-06	0.000972	CCTCCCTTTCCCTCTT
FLI1	hTFtarget	MS	323	347	-	-17.7429	9.42e-06	0.00029	TCCTCCTCCTTTCTGGCTTCCCTCC
FLI1	hTFtarget	MS	344	361	+	-3.9697	9.6e-06	0.000985	AGGAGGGTGGTAGGAAGG
FLI1	hTFtarget	MS	365	389	-	-18.0143	9.96e-06	0.00029	TCTCTCCTCTTGCTTCTCTCCCCTC
FLI1	hTFtarget	MS	354	378	-	-18.1571	1.03e-05	0.00029	GCTTCTCTCCCCTCTTCCCTTCCTA
FLI1	hTFtarget	MS	362	377	-	13.5526	1.05e-05	0.000972	CTTCTCTCCCCTCTTC
FLI1	hTFtarget	MS	306	323	+	-4.33333	1.05e-05	0.000985	AGAAAGAAGAGGGAAAGG
FLI1	hTFtarget	MS	298	313	+	13.2537	1.05e-05	0.00155	AGGGAGAGAGAAAGAA
FLI1	hTFtarget	MS	303	327	-	-40.3333	1.05e-05	0.000688	CCTCCCTTTCCCTCTTCTTTCTCTC
FLI1	hTFtarget	MS	292	316	+	6.98485	1.12e-05	0.000292	GAAGAAAGGGAGAGAGAAAGAAGAG
FLI1	hTFtarget	MS	367	391	+	6.9697	1.12e-05	0.000292	GGGGAGAGAAGCAAGAGGAGAGAGA
FLI1	hTFtarget	MS	356	371	+	4.21429	1.16e-05	0.00162	GGAAGGGAAGAGGGGA
FLI1	hTFtarget	MS	360	377	+	-4.83333	1.17e-05	0.000985	GGGAAGAGGGGAGAGAAG
FLI1	hTFtarget	MS	379	403	-	-18.9	1.19e-05	0.000325	TCTTTCTCTCTCTCTCTCTCCTCTT
FLI1	hTFtarget	MS	311	335	-	-41.197	1.19e-05	0.000715	CTGGCTTCCCTCCCTTTCCCTCTTC
FLI1	hTFtarget	MS	295	312	+	-4.93939	1.2e-05	0.000985	GAAAGGGAGAGAGAAAGA
FLI1	hTFtarget	MS	292	307	-	-11.6818	1.21e-05	0.00309	CTCTCTCCCTTTCTTC
FLI1	hTFtarget	MS	343	367	+	6.59091	1.3e-05	0.000318	GAGGAGGGTGGTAGGAAGGGAAGAG
FLI1	hTFtarget	MS	367	391	+	-12.1579	1.31e-05	0.000582	GGGGAGAGAAGCAAGAGGAGAGAGA
FLI1	hTFtarget	MS	358	379	-	9.04545	1.31e-05	0.0011	TGCTTCTCTCCCCTCTTCCCTT
FLI1	hTFtarget	MS	242	266	-	6.54545	1.32e-05	0.000318	GAGGAGGAAAAATAGGTGGGAAAAA
FLI1	hTFtarget	MS	325	346	-	9	1.33e-05	0.0011	CCTCCTCCTTTCTGGCTTCCCT
FLI1	hTFtarget	MS	321	329	-	13.1061	1.34e-05	0.00535	TCCCTCCCT
FLI1	hTFtarget	MS	295	319	-	-19.5	1.35e-05	0.000348	TCCCTCTTCTTTCTCTCTCCCTTTC
FLI1	hTFtarget	MS	300	324	+	6.45455	1.36e-05	0.000318	GGAGAGAGAAAGAAGAGGGAAAGGG
FLI1	hTFtarget	MS	377	401	-	-19.6143	1.38e-05	0.000348	TTTCTCTCTCTCTCTCTCCTCTTGC
FLI1	hTFtarget	MS	300	324	-	-19.8143	1.43e-05	0.00035	CCCTTTCCCTCTTCTTTCTCTCTCC
FLI1	hTFtarget	MS	362	386	-	-42.2879	1.43e-05	0.000794	CTCCTCTTGCTTCTCTCCCCTCTTC
FLI1	hTFtarget	MS	348	361	-	-4.32895	1.44e-05	0.00756	CCTTCCTACCACCC
FLI1	hTFtarget	MS	351	370	-	-29.0606	1.46e-05	0.00241	CCCCTCTTCCCTTCCTACCA
FLI1	hTFtarget	MS	393	408	+	12.806	1.47e-05	0.00181	AGAGAGAAAGACAGGA
FLI1	hTFtarget	MS	316	340	+	-12.6579	1.47e-05	0.000588	GGGAAAGGGAGGGAAGCCAGAAAGG
FLI1	hTFtarget	MS	291	308	+	-5.84848	1.49e-05	0.0011	AGAAGAAAGGGAGAGAGA
FLI1	hTFtarget	MS	362	386	-	-20.0286	1.5e-05	0.000353	CTCCTCTTGCTTCTCTCCCCTCTTC
FLI1	hTFtarget	MS	360	375	+	3.25714	1.52e-05	0.00162	GGGAAGAGGGGAGAGA
FLI1	hTFtarget	MS	318	333	+	3.21429	1.53e-05	0.00162	GAAAGGGAGGGAAGCC
FLI1	hTFtarget	MS	380	404	+	6.10606	1.55e-05	0.000349	AGAGGAGAGAGAGAGAGAGAAAGAC
FLI1	hTFtarget	MS	346	370	+	-12.8816	1.55e-05	0.000588	GAGGGTGGTAGGAAGGGAAGAGGGG
FLI1	hTFtarget	MS	375	399	+	-12.9737	1.58e-05	0.000588	AAGCAAGAGGAGAGAGAGAGAGAGA
FLI1	hTFtarget	MS	296	320	+	6.0303	1.59e-05	0.000349	AAAGGGAGAGAGAAAGAAGAGGGAA
FLI1	hTFtarget	MS	379	403	+	5.89394	1.68e-05	0.000355	AAGAGGAGAGAGAGAGAGAGAAAGA
FLI1	hTFtarget	MS	299	314	-	12.8289	1.71e-05	0.00141	CTTCTTTCTCTCTCCC
FLI1	hTFtarget	MS	320	341	-	8.39394	1.72e-05	0.00127	TCCTTTCTGGCTTCCCTCCCTT
FLI1	hTFtarget	MS	347	366	-	-30.5303	1.73e-05	0.00241	TCTTCCCTTCCTACCACCCT
FLI1	hTFtarget	MS	312	336	-	-20.8143	1.75e-05	0.0004	TCTGGCTTCCCTCCCTTTCCCTCTT
FLI1	hTFtarget	MS	315	336	-	-5	1.78e-05	0.000602	TCTGGCTTCCCTCCCTTTCCCT
FLI1	hTFtarget	MS	289	313	+	-13.7763	1.88e-05	0.000637	TTAGAAGAAAGGGAGAGAGAAAGAA
FLI1	hTFtarget	MS	305	329	+	-13.7895	1.89e-05	0.000637	GAGAAAGAAGAGGGAAAGGGAGGGA
FLI1	hTFtarget	MS	327	340	-	-5.01316	1.93e-05	0.00756	CCTTTCTGGCTTCC
FLI1	hTFtarget	MS	293	304	+	11.5921	1.93e-05	0.00729	AAGAAAGGGAGA
FLI1	hTFtarget	MS	354	369	+	12.2	2.03e-05	0.00432	TAGGAAGGGAAGAGGG
FLI1	hTFtarget	MS	299	323	+	5.36364	2.03e-05	0.000418	GGGAGAGAGAAAGAAGAGGGAAAGG
FLI1	hTFtarget	MS	298	319	-	-5.51429	2.03e-05	0.000654	TCCCTCTTCTTTCTCTCTCCCT
FLI1	hTFtarget	MS	316	340	-	-44.5758	2.15e-05	0.00111	CCTTTCTGGCTTCCCTCCCTTTCCC
FLI1	hTFtarget	MS	291	315	-	-22.0143	2.21e-05	0.00049	TCTTCTTTCTCTCTCCCTTTCTTCT
FLI1	hTFtarget	MS	327	348	-	-5.88571	2.22e-05	0.000685	CTCCTCCTCCTTTCTGGCTTCC
FLI1	hTFtarget	MS	355	376	-	7.78788	2.22e-05	0.0015	TTCTCTCCCCTCTTCCCTTCCT
FLI1	hTFtarget	MS	314	331	+	-7.59091	2.23e-05	0.00149	GAGGGAAAGGGAGGGAAG
FLI1	hTFtarget	MS	346	361	+	12.0276	2.25e-05	0.00432	GAGGGTGGTAGGAAGG
FLI1	hTFtarget	MS	345	360	-	-16.8788	2.25e-05	0.00431	CTTCCTACCACCCTCC
FLI1	hTFtarget	MS	321	336	+	12.0138	2.27e-05	0.00432	AGGGAGGGAAGCCAGA
FLI1	hTFtarget	MS	338	362	+	4.9697	2.34e-05	0.000468	AGGAGGAGGAGGGTGGTAGGAAGGG
FLI1	hTFtarget	MS	357	378	-	-6.11429	2.35e-05	0.000695	GCTTCTCTCCCCTCTTCCCTTC
FLI1	hTFtarget	MS	386	410	-	-22.4286	2.4e-05	0.000507	GCTCCTGTCTTTCTCTCTCTCTCTC
FLI1	hTFtarget	MS	358	382	-	-45.5152	2.47e-05	0.00119	TCTTGCTTCTCTCCCCTCTTCCCTT
FLI1	hTFtarget	MS	373	397	-	-22.6143	2.48e-05	0.000507	TCTCTCTCTCTCTCCTCTTGCTTCT
FLI1	hTFtarget	MS	339	363	+	4.78788	2.5e-05	0.000485	GGAGGAGGAGGGTGGTAGGAAGGGA
FLI1	hTFtarget	MS	346	370	-	-22.6571	2.51e-05	0.000507	CCCCTCTTCCCTTCCTACCACCCTC
FLI1	hTFtarget	MS	355	374	-	-32.4091	2.54e-05	0.00241	CTCTCCCCTCTTCCCTTCCT
FLI1	hTFtarget	MS	389	408	-	-32.4242	2.55e-05	0.00241	TCCTGTCTTTCTCTCTCTCT
FLI1	hTFtarget	MS	348	365	+	-8.22727	2.56e-05	0.00157	GGGTGGTAGGAAGGGAAG
FLI1	hTFtarget	MS	363	387	+	-15.2237	2.58e-05	0.000811	AAGAGGGGAGAGAAGCAAGAGGAGA
FLI1	hTFtarget	MS	329	353	+	-15.3158	2.64e-05	0.000811	AAGCCAGAAAGGAGGAGGAGGGTGG
FLI1	hTFtarget	MS	307	328	-	-6.8	2.78e-05	0.000788	CCCTCCCTTTCCCTCTTCTTTC
FLI1	hTFtarget	MS	337	361	-	-23.2286	2.79e-05	0.00054	CCTTCCTACCACCCTCCTCCTCCTT
FLI1	hTFtarget	MS	304	325	-	7.22727	2.81e-05	0.00173	TCCCTTTCCCTCTTCTTTCTCT
FLI1	hTFtarget	MS	317	336	-	-32.9091	2.84e-05	0.00241	TCTGGCTTCCCTCCCTTTCC
FLI1	hTFtarget	MS	288	312	-	-23.3571	2.86e-05	0.00054	TCTTTCTCTCTCCCTTTCTTCTAAG
FLI1	hTFtarget	MS	328	352	-	-23.4143	2.9e-05	0.00054	CACCCTCCTCCTCCTTTCTGGCTTC
FLI1	hTFtarget	MS	313	328	+	11.8657	2.9e-05	0.00281	AGAGGGAAAGGGAGGG
FLI1	hTFtarget	MS	354	365	+	10.5263	2.97e-05	0.00743	TAGGAAGGGAAG
FLI1	hTFtarget	MS	386	407	-	-7.1	2.99e-05	0.000814	CCTGTCTTTCTCTCTCTCTCTC
FLI1	hTFtarget	MS	370	394	+	4.22727	3.04e-05	0.000576	GAGAGAAGCAAGAGGAGAGAGAGAG
FLI1	hTFtarget	MS	326	341	+	11.791	3.05e-05	0.00281	GGGAAGCCAGAAAGGA
FLI1	hTFtarget	MS	314	329	+	0.571429	3.13e-05	0.00279	GAGGGAAAGGGAGGGA
FLI1	hTFtarget	MS	305	324	-	-33.5	3.19e-05	0.00241	CCCTTTCCCTCTTCTTTCTC
FLI1	hTFtarget	MS	347	362	+	4.40909	3.2e-05	0.00619	AGGGTGGTAGGAAGGG
FLI1	hTFtarget	MS	305	326	-	-7.38571	3.2e-05	0.000814	CTCCCTTTCCCTCTTCTTTCTC
FLI1	hTFtarget	MS	349	364	-	-17.8485	3.21e-05	0.00451	TTCCCTTCCTACCACC
FLI1	hTFtarget	MS	303	327	+	4.07576	3.21e-05	0.000591	GAGAGAAAGAAGAGGGAAAGGGAGG
FLI1	hTFtarget	MS	326	347	-	-7.4	3.21e-05	0.000814	TCCTCCTCCTTTCTGGCTTCCC
FLI1	hTFtarget	MS	343	362	-	-33.6061	3.25e-05	0.00241	CCCTTCCTACCACCCTCCTC
FLI1	hTFtarget	MS	361	378	+	-9.39394	3.31e-05	0.00178	GGAAGAGGGGAGAGAAGC
FLI1	hTFtarget	MS	341	365	-	-47.9394	3.38e-05	0.00148	CTTCCCTTCCTACCACCCTCCTCCT
FLI1	hTFtarget	MS	347	371	+	-16.5	3.39e-05	0.001	AGGGTGGTAGGAAGGGAAGAGGGGA
FLI1	hTFtarget	MS	360	379	-	-33.9848	3.49e-05	0.00241	TGCTTCTCTCCCCTCTTCCC
FLI1	hTFtarget	MS	324	339	-	-18.1364	3.53e-05	0.00451	CTTTCTGGCTTCCCTC
FLI1	hTFtarget	MS	299	314	+	0.1	3.54e-05	0.00279	GGGAGAGAGAAAGAAG
FLI1	hTFtarget	MS	296	320	-	-48.303	3.56e-05	0.00148	TTCCCTCTTCTTTCTCTCTCCCTTT
FLI1	hTFtarget	MS	357	374	+	-9.75758	3.58e-05	0.00178	GAAGGGAAGAGGGGAGAG
FLI1	hTFtarget	MS	320	335	-	12.2727	3.59e-05	0.0174	CTGGCTTCCCTCCCTT
FLI1	hTFtarget	MS	326	343	+	-9.83333	3.64e-05	0.00178	GGGAAGCCAGAAAGGAGG
FLI1	hTFtarget	MS	374	398	-	-24.6429	3.65e-05	0.00065	CTCTCTCTCTCTCTCCTCTTGCTTC
FLI1	hTFtarget	MS	324	348	+	-16.8553	3.66e-05	0.001	GAGGGAAGCCAGAAAGGAGGAGGAG
FLI1	hTFtarget	MS	366	390	-	-24.6714	3.67e-05	0.00065	CTCTCTCCTCTTGCTTCTCTCCCCT
FLI1	hTFtarget	MS	371	395	+	-16.8816	3.68e-05	0.001	AGAGAAGCAAGAGGAGAGAGAGAGA
FLI1	hTFtarget	MS	329	340	+	11.3676	3.69e-05	0.03	AAGCCAGAAAGG
FLI1	hTFtarget	MS	372	393	-	-8.02857	3.73e-05	0.000913	TCTCTCTCTCCTCTTGCTTCTC
FLI1	hTFtarget	MS	333	357	+	3.62121	3.76e-05	0.000674	CAGAAAGGAGGAGGAGGGTGGTAGG
FLI1	hTFtarget	MS	311	326	-	11.5921	3.77e-05	0.00279	CTCCCTTTCCCTCTTC
FLI1	hTFtarget	MS	350	365	+	11.1862	3.77e-05	0.00559	GTGGTAGGAAGGGAAG
FLI1	hTFtarget	MS	323	338	+	-0.157143	3.79e-05	0.00279	GGAGGGAAGCCAGAAA
FLI1	hTFtarget	MS	342	366	+	-17.1053	3.85e-05	0.00101	GGAGGAGGGTGGTAGGAAGGGAAGA
FLI1	hTFtarget	MS	369	393	-	-24.9429	3.86e-05	0.000667	TCTCTCTCTCCTCTTGCTTCTCTCC
FLI1	hTFtarget	MS	343	364	-	6.42424	3.93e-05	0.00213	TTCCCTTCCTACCACCCTCCTC
FLI1	hTFtarget	MS	315	339	-	-48.9848	3.95e-05	0.00148	CTTTCTGGCTTCCCTCCCTTTCCCT
FLI1	hTFtarget	MS	361	385	-	-49.0303	3.98e-05	0.00148	TCCTCTTGCTTCTCTCCCCTCTTCC
FLI1	hTFtarget	MS	316	337	-	6.36364	4.03e-05	0.00213	TTCTGGCTTCCCTCCCTTTCCC
FLI1	hTFtarget	MS	346	370	-	-49.2121	4.1e-05	0.00148	CCCCTCTTCCCTTCCTACCACCCTC
FLI1	hTFtarget	MS	362	386	+	-17.4474	4.14e-05	0.00102	GAAGAGGGGAGAGAAGCAAGAGGAG
FLI1	hTFtarget	MS	374	398	+	3.33333	4.15e-05	0.000726	GAAGCAAGAGGAGAGAGAGAGAGAG
FLI1	hTFtarget	MS	309	333	+	-17.5	4.19e-05	0.00102	AAGAAGAGGGAAAGGGAGGGAAGCC
FLI1	hTFtarget	MS	308	332	-	-25.4429	4.24e-05	0.000715	GCTTCCCTCCCTTTCCCTCTTCTTT
FLI1	hTFtarget	MS	356	375	-	-35.5152	4.3e-05	0.00273	TCTCTCCCCTCTTCCCTTCC
FLI1	hTFtarget	MS	352	365	-	-10.2105	4.34e-05	0.00764	CTTCCCTTCCTACC
FLI1	hTFtarget	MS	381	402	-	-8.7	4.37e-05	0.00103	CTTTCTCTCTCTCTCTCTCCTC
FLI1	hTFtarget	MS	321	335	-	12	4.4e-05	0.0296	CTGGCTTCCCTCCCT
FLI1	hTFtarget	MS	312	327	+	10.9241	4.42e-05	0.00559	AAGAGGGAAAGGGAGG
FLI1	hTFtarget	MS	357	372	-	-18.8939	4.44e-05	0.00486	CTCCCCTCTTCCCTTC
FLI1	hTFtarget	MS	356	369	-	-10.3158	4.44e-05	0.00764	CCCTCTTCCCTTCC
FLI1	hTFtarget	MS	316	327	+	9.44737	4.47e-05	0.00743	GGGAAAGGGAGG
FLI1	hTFtarget	MS	345	366	-	-8.85714	4.54e-05	0.00104	TCTTCCCTTCCTACCACCCTCC
FLI1	hTFtarget	MS	310	325	+	-0.928571	4.61e-05	0.00296	AGAAGAGGGAAAGGGA
FLI1	hTFtarget	MS	354	378	-	-49.9848	4.66e-05	0.0015	GCTTCTCTCCCCTCTTCCCTTCCTA
FLI1	hTFtarget	MS	289	310	-	5.98485	4.71e-05	0.00233	TTTCTCTCTCCCTTTCTTCTAA
FLI1	hTFtarget	MS	328	352	-	-50.1061	4.76e-05	0.0015	CACCCTCCTCCTCCTTTCTGGCTTC
FLI1	hTFtarget	MS	327	351	-	-50.1515	4.79e-05	0.0015	ACCCTCCTCCTCCTTTCTGGCTTCC
FLI1	hTFtarget	MS	394	409	+	-1.11429	4.83e-05	0.00296	GAGAGAAAGACAGGAG
FLI1	hTFtarget	MS	319	332	-	-10.4079	4.87e-05	0.00764	GCTTCCCTCCCTTT
FLI1	hTFtarget	MS	379	403	+	-18.25	4.89e-05	0.00115	AAGAGGAGAGAGAGAGAGAGAAAGA
FLI1	hTFtarget	MS	336	347	+	9.18421	4.91e-05	0.00743	AAAGGAGGAGGA
FLI1	hTFtarget	MS	327	351	-	-26.2714	4.94e-05	0.000814	ACCCTCCTCCTCCTTTCTGGCTTCC
FLI1	hTFtarget	MS	330	341	+	10.1479	4.98e-05	0.0195	AGCCAGAAAGGA
FLI1	hTFtarget	MS	314	335	-	-9.25714	4.98e-05	0.0011	CTGGCTTCCCTCCCTTTCCCTC
FLI1	hTFtarget	MS	325	344	-	-37.197	5.07e-05	0.00297	TCCTCCTTTCTGGCTTCCCT
FLI1	hTFtarget	MS	350	361	-	-10.1143	5.09e-05	0.0368	CCTTCCTACCAC
FLI1	hTFtarget	MS	288	312	-	-50.5	5.09e-05	0.00153	TCTTTCTCTCTCCCTTTCTTCTAAG
FLI1	hTFtarget	MS	390	407	+	-11.4091	5.1e-05	0.00235	GAGAGAGAGAAAGACAGG
FLI1	hTFtarget	MS	312	333	-	5.75758	5.17e-05	0.00239	GGCTTCCCTCCCTTTCCCTCTT
FLI1	hTFtarget	MS	309	324	+	10.9851	5.29e-05	0.00433	AAGAAGAGGGAAAGGG
FLI1	hTFtarget	MS	340	361	-	-9.54286	5.32e-05	0.00114	CCTTCCTACCACCCTCCTCCTC
FLI1	hTFtarget	MS	234	258	-	-18.7895	5.46e-05	0.00125	AAAATAGGTGGGAAAAAAAGGTATA
FLI1	hTFtarget	MS	355	363	+	11.2368	5.48e-05	0.0443	AGGAAGGGA
FLI1	hTFtarget	MS	349	364	-	11.5909	5.54e-05	0.0174	TTCCCTTCCTACCACC
FLI1	hTFtarget	MS	326	345	-	-37.8939	5.59e-05	0.00299	CTCCTCCTTTCTGGCTTCCC
FLI1	hTFtarget	MS	297	321	+	-19.0395	5.75e-05	0.00127	AAGGGAGAGAGAAAGAAGAGGGAAA
FLI1	hTFtarget	MS	309	328	-	-38.2121	5.89e-05	0.00299	CCCTCCCTTTCCCTCTTCTT
FLI1	hTFtarget	MS	323	347	-	-51.3939	5.89e-05	0.00163	TCCTCCTCCTTTCTGGCTTCCCTCC
FLI1	hTFtarget	MS	342	366	-	-51.3939	5.89e-05	0.00163	TCTTCCCTTCCTACCACCCTCCTCC
FLI1	hTFtarget	MS	382	403	-	-10.1714	6.14e-05	0.00127	TCTTTCTCTCTCTCTCTCTCCT
FLI1	hTFtarget	MS	359	374	+	10.7463	6.2e-05	0.00457	AGGGAAGAGGGGAGAG
FLI1	hTFtarget	MS	364	385	-	-10.2571	6.26e-05	0.00127	TCCTCTTGCTTCTCTCCCCTCT
FLI1	hTFtarget	MS	240	264	+	-51.8485	6.31e-05	0.00169	TTTTTTTCCCACCTATTTTTCCTCC
FLI1	hTFtarget	MS	297	318	-	5.25758	6.31e-05	0.00264	CCCTCTTCTTTCTCTCTCCCTT
FLI1	hTFtarget	MS	374	398	+	-19.5263	6.34e-05	0.00136	GAAGCAAGAGGAGAGAGAGAGAGAG
FLI1	hTFtarget	MS	378	402	-	-27.6714	6.38e-05	0.00103	CTTTCTCTCTCTCTCTCTCCTCTTG
FLI1	hTFtarget	MS	388	409	-	5.21212	6.42e-05	0.00264	CTCCTGTCTTTCTCTCTCTCTC
FLI1	hTFtarget	MS	350	365	-	10.6711	6.52e-05	0.00439	CTTCCCTTCCTACCAC
FLI1	hTFtarget	MS	328	352	+	1.9697	6.57e-05	0.00112	GAAGCCAGAAAGGAGGAGGAGGGTG
FLI1	hTFtarget	MS	310	325	-	11.2879	6.63e-05	0.0174	TCCCTTTCCCTCTTCT
FLI1	hTFtarget	MS	365	389	-	-52.3485	6.78e-05	0.00175	TCTCTCCTCTTGCTTCTCTCCCCTC
FLI1	hTFtarget	MS	290	311	-	-10.7571	7.01e-05	0.00136	CTTTCTCTCTCCCTTTCTTCTA
FLI1	hTFtarget	MS	238	262	-	1.74242	7.08e-05	0.00118	AGGAAAAATAGGTGGGAAAAAAAGG
FLI1	hTFtarget	MS	323	336	-	-11.2237	7.1e-05	0.00929	TCTGGCTTCCCTCC
FLI1	hTFtarget	MS	301	322	-	-10.8714	7.2e-05	0.00136	CTTTCCCTCTTCTTTCTCTCTC
FLI1	hTFtarget	MS	364	381	+	-13.0758	7.23e-05	0.00299	AGAGGGGAGAGAAGCAAG
FLI1	hTFtarget	MS	311	322	+	8.13158	7.25e-05	0.00913	GAAGAGGGAAAG
FLI1	hTFtarget	MS	20	41	+	-10.9286	7.29e-05	0.00136	TTTCTTTTCCCGGCTTACTTGC
FLI1	hTFtarget	MS	299	316	+	-13.1364	7.32e-05	0.00299	GGGAGAGAGAAAGAAGAG
FLI1	hTFtarget	MS	348	363	+	-2.8	7.33e-05	0.00416	GGGTGGTAGGAAGGGA
FLI1	hTFtarget	MS	303	318	-	10.4474	7.41e-05	0.00457	CCCTCTTCTTTCTCTC
FLI1	hTFtarget	MS	350	364	-	11.1667	7.44e-05	0.0296	TTCCCTTCCTACCAC
FLI1	hTFtarget	MS	374	398	-	-53.2576	7.62e-05	0.0019	CTCTCTCTCTCTCTCCTCTTGCTTC
FLI1	hTFtarget	MS	377	398	-	-11.2	7.75e-05	0.00141	CTCTCTCTCTCTCTCCTCTTGC
FLI1	hTFtarget	MS	350	374	-	-28.7714	7.77e-05	0.00122	CTCTCCCCTCTTCCCTTCCTACCAC
FLI1	hTFtarget	MS	296	320	+	-20.5395	7.78e-05	0.00162	AAAGGGAGAGAGAAAGAAGAGGGAA
FLI1	hTFtarget	MS	238	253	-	10.3881	7.84e-05	0.00476	AGGTGGGAAAAAAAGG
FLI1	hTFtarget	MS	307	331	+	1.40909	7.9e-05	0.00123	GAAAGAAGAGGGAAAGGGAGGGAAG
FLI1	hTFtarget	MS	309	333	+	1.40909	7.9e-05	0.00123	AAGAAGAGGGAAAGGGAGGGAAGCC
FLI1	hTFtarget	MS	378	402	+	1.40909	7.9e-05	0.00123	CAAGAGGAGAGAGAGAGAGAGAAAG
FLI1	hTFtarget	MS	250	265	-	10.3731	7.92e-05	0.00476	AGGAGGAAAAATAGGT
FLI1	hTFtarget	MS	246	265	+	-39.7576	7.93e-05	0.00377	TCCCACCTATTTTTCCTCCT
FLI1	hTFtarget	MS	397	408	+	9.3662	8.01e-05	0.021	AGAAAGACAGGA
FLI1	hTFtarget	MS	358	373	+	9.88276	8.12e-05	0.00778	AAGGGAAGAGGGGAGA
FLI1	hTFtarget	MS	375	399	-	-29.0286	8.14e-05	0.00125	TCTCTCTCTCTCTCTCCTCTTGCTT
FLI1	hTFtarget	MS	316	331	+	9.86897	8.18e-05	0.00778	GGGAAAGGGAGGGAAG
FLI1	hTFtarget	MS	350	361	+	10.4559	8.2e-05	0.0334	GTGGTAGGAAGG
FLI1	hTFtarget	MS	355	370	-	10.25	8.28e-05	0.00471	CCCCTCTTCCCTTCCT
FLI1	hTFtarget	MS	326	341	+	-3.34286	8.35e-05	0.00417	GGGAAGCCAGAAAGGA
FLI1	hTFtarget	MS	317	332	+	10.2836	8.39e-05	0.00476	GGAAAGGGAGGGAAGC
FLI1	hTFtarget	MS	387	411	-	-54.1061	8.45e-05	0.00203	GGCTCCTGTCTTTCTCTCTCTCTCT
FLI1	hTFtarget	MS	361	376	+	-3.41429	8.49e-05	0.00417	GGAAGAGGGGAGAGAA
FLI1	hTFtarget	MS	298	322	+	-21.0526	8.61e-05	0.00174	AGGGAGAGAGAAAGAAGAGGGAAAG
FLI1	hTFtarget	MS	319	336	+	-13.9697	8.67e-05	0.00336	AAAGGGAGGGAAGCCAGA
FLI1	hTFtarget	MS	308	332	-	-54.5455	8.91e-05	0.00207	GCTTCCCTCCCTTTCCCTCTTCTTT
FLI1	hTFtarget	MS	302	326	-	-29.5571	8.93e-05	0.00135	CTCCCTTTCCCTCTTCTTTCTCTCT
FLI1	hTFtarget	MS	336	357	-	-11.9	9.06e-05	0.00161	CCTACCACCCTCCTCCTCCTTT
FLI1	hTFtarget	MS	366	390	+	-21.3289	9.09e-05	0.00179	AGGGGAGAGAAGCAAGAGGAGAGAG
FLI1	hTFtarget	MS	368	383	+	-3.71429	9.12e-05	0.0042	GGGAGAGAAGCAAGAG
FLI1	hTFtarget	MS	321	332	-	-12.0857	9.32e-05	0.0368	GCTTCCCTCCCT
FLI1	hTFtarget	MS	379	400	-	-12.0429	9.35e-05	0.00162	TTCTCTCTCTCTCTCTCCTCTT
FLI1	hTFtarget	MS	388	412	+	0.787879	9.67e-05	0.00147	GAGAGAGAGAGAAAGACAGGAGCCC
FLI1	hTFtarget	MS	290	305	+	10.0597	9.7e-05	0.00511	TAGAAGAAAGGGAGAG
FLI1	hTFtarget	MS	296	311	-	-24.697	9.78e-05	0.00937	CTTTCTCTCTCCCTTT
FLI1	hTFtarget	MS	293	308	+	9.55172	9.8e-05	0.00827	AAGAAAGGGAGAGAGA
FOSB	database	MS	110	119	+	11.25	6.5e-05	0.0552	TGTGTGTCAG
FOSB	database	MS	110	119	-	11.26	6.5e-05	0.0552	CTGACACACA
FOSL1	hTFtarget	MS	72	87	-	15.0789	3.07e-06	0.00252	CAAAGAGAACTTGGTA
FOSL1	hTFtarget	MS	212	233	+	7.02632	2.06e-05	0.0171	CTTGTCTTGAACAGTAAGCATT
FOSL1	hTFtarget	MS	126	145	-	8.88571	2.68e-05	0.0222	AAGGTCACAGAGACCCAGGG
FOSL1	hTFtarget	MS	223	242	-	-4.75	9.43e-05	0.0776	AAAGGTATAAATGCTTACTG
FOSL1	database	MS	112	119	+	11.0505	9.77e-05	0.0822	TGTGTCAG
FOXA1	hTFtarget	MS	129	144	-	16.4868	1.46e-06	0.00121	AGGTCACAGAGACCCA
FOXA1	hTFtarget	MS	130	145	+	12.0921	2.57e-05	0.0106	GGGTCTCTGTGACCTT
FOXA1	hTFtarget	MS	196	206	+	12	4.77e-05	0.0408	TGTTGGCACAG
FOXA1	hTFtarget	MS	219	230	-	11.2368	5.97e-05	0.0321	GCTTACTGTTCA
FOXA1	hTFtarget	MS	196	206	+	11.6528	6.01e-05	0.0512	TGTTGGCACAG
FOXA1	hTFtarget	MS	196	206	+	11.4167	6.23e-05	0.0531	TGTTGGCACAG
FOXA1	hTFtarget	MS	196	206	-	11.5278	6.85e-05	0.0583	CTGTGCCAACA
FOXA1	hTFtarget	MS	194	207	-	11.0909	7.94e-05	0.0675	TCTGTGCCAACACA
FOXA1	database	MS	196	206	+	11.0761	8.44e-05	0.0696	TGTTGGCACAG
FOXA1	database	MS	196	206	-	11.0495	8.44e-05	0.0696	CTGTGCCAACA
FOXA1	hTFtarget	MS	250	261	+	10.6579	8.66e-05	0.0321	ACCTATTTTTCC
FOXA1	hTFtarget	MS	196	206	-	11.3056	8.68e-05	0.074	CTGTGCCAACA
FOXA1	hTFtarget	MS	196	207	-	10.7121	9.22e-05	0.0784	TCTGTGCCAACA
FOXA1	hTFtarget	MS	196	207	-	10.9722	9.64e-05	0.0823	TCTGTGCCAACA
FOXA2	hTFtarget	MS	341	365	+	13.6974	4.98e-06	0.00374	AGGAGGAGGGTGGTAGGAAGGGAAG
FOXA2	hTFtarget	MS	344	368	+	12.3289	1.03e-05	0.00385	AGGAGGGTGGTAGGAAGGGAAGAGG
FOXA2	hTFtarget	MS	195	206	+	13.2273	1.71e-05	0.0145	GTGTTGGCACAG
FOXA2	hTFtarget	MS	195	206	+	13.0606	2.18e-05	0.0185	GTGTTGGCACAG
FOXA2	hTFtarget	MS	348	369	-	10.6883	2.62e-05	0.0135	CCCTCTTCCCTTCCTACCACCC
FOXA2	hTFtarget	MS	196	206	+	12.4545	3.33e-05	0.0285	TGTTGGCACAG
FOXA2	hTFtarget	MS	195	206	-	12.4648	3.34e-05	0.0285	CTGTGCCAACAC
FOXA2	hTFtarget	MS	348	372	+	9.86842	3.41e-05	0.00853	GGGTGGTAGGAAGGGAAGAGGGGAG
FOXA2	hTFtarget	MS	340	361	-	10.0649	3.51e-05	0.0135	CCTTCCTACCACCCTCCTCCTC
FOXA2	hTFtarget	MS	360	371	+	10.6579	4.04e-05	0.0332	GGGAAGAGGGGA
FOXA2	hTFtarget	MS	327	351	+	8.85526	5.4e-05	0.0101	GGAAGCCAGAAAGGAGGAGGAGGGT
FOXA2	hTFtarget	MS	334	358	+	8.09211	7.54e-05	0.0113	AGAAAGGAGGAGGAGGGTGGTAGGA
FOXA2	hTFtarget	MS	196	207	+	11.1515	8.16e-05	0.0696	TGTTGGCACAGA
FOXA2	hTFtarget	MS	196	207	+	11.1212	9.95e-05	0.0817	TGTTGGCACAGA
FOXG1	hTFtarget	MS	327	351	-	12.4286	1.27e-05	0.0102	ACCCTCCTCCTCCTTTCTGGCTTCC
FOXG1	hTFtarget	MS	348	372	-	9.96104	4.69e-05	0.0188	CTCCCCTCTTCCCTTCCTACCACCC
FOXK1	hTFtarget	MS	110	121	+	10.6716	7.22e-05	0.0596	TGTGTGTCAGAG
FOXM1	hTFtarget	MS	129	144	+	16.8873	2.29e-07	0.000193	TGGGTCTCTGTGACCT
FOXM1	hTFtarget	MS	129	144	-	15.5211	2.58e-06	0.00213	AGGTCACAGAGACCCA
FOXM1	hTFtarget	MS	131	145	+	12.9737	1.54e-05	0.0131	GGTCTCTGTGACCTT
FOXM1	hTFtarget	MS	130	145	+	12.507	2.13e-05	0.00877	GGGTCTCTGTGACCTT
FOXP1	hTFtarget	MS	337	348	+	12.8026	2.01e-05	0.0157	AAGGAGGAGGAG
FOXP1	hTFtarget	MS	338	359	+	11.6974	3.77e-05	0.0152	AGGAGGAGGAGGGTGGTAGGAA
FOXP1	hTFtarget	MS	309	320	+	11.9737	4.13e-05	0.0162	AAGAAGAGGGAA
FOXP1	hTFtarget	MS	244	265	-	11.1579	5.26e-05	0.0152	AGGAGGAAAAATAGGTGGGAAA
FOXP1	hTFtarget	MS	355	376	+	11.0132	5.73e-05	0.0152	AGGAAGGGAAGAGGGGAGAGAA
FOXP1	hTFtarget	MS	376	397	+	10.2368	8.99e-05	0.0179	AGCAAGAGGAGAGAGAGAGAGA
FOXP3	database	MS	172	188	-	8.8374	8.62e-05	0.0713	GAAAAGTTGATCCATGT
GATA1	hTFtarget	MS	342	357	+	11.3937	3.53e-05	0.0272	GGAGGAGGGTGGTAGG
GATA2	hTFtarget	MS	257	265	-	12.4868	3.37e-05	0.0254	AGGAGGAAA
GATA2	hTFtarget	MS	257	265	-	11.2714	9.3e-05	0.0735	AGGAGGAAA
GATA3	hTFtarget	MS	129	144	-	14.1184	6.76e-06	0.00569	AGGTCACAGAGACCCA
GATA3	hTFtarget	MS	130	145	+	10.5658	5.91e-05	0.0248	GGGTCTCTGTGACCTT
GATA4	database	MS	306	317	+	11.7798	5.68e-05	0.0441	AGAAAGAAGAGG
GLI1	database	MS	278	288	-	10.0424	9.22e-05	0.0782	GACCATACAAG
GLYR1	hTFtarget	MS	134	153	-	7.08537	6.15e-05	0.0514	ATGTTGCCAAGGTCACAGAG
GLYR1	hTFtarget	MS	239	258	-	1.88158	7.25e-05	0.0567	AAAATAGGTGGGAAAAAAAG
GRHL2	hTFtarget	MS	206	221	-	11.9091	3.94e-05	0.0333	TCAAGACAAGCTGGTC
GRHL2	hTFtarget	MS	207	222	+	10.9545	7.38e-05	0.0624	ACCAGCTTGTCTTGAA
GRHL2	hTFtarget	MS	206	217	+	11.0455	8.17e-05	0.0697	GACCAGCTTGTC
GTF2B	hTFtarget	MS	338	349	-	12.0526	2.82e-05	0.0226	CCTCCTCCTCCT
GTF2I	hTFtarget	MS	301	316	+	16.4615	6.33e-07	0.000398	GAGAGAGAAAGAAGAG
GTF2I	hTFtarget	MS	386	401	+	15.9615	1.08e-06	0.000398	GAGAGAGAGAGAGAAA
GTF2I	hTFtarget	MS	333	348	+	14.2436	5.47e-06	0.00117	CAGAAAGGAGGAGGAG
GTF2I	hTFtarget	MS	384	399	+	14.0769	6.33e-06	0.00117	GAGAGAGAGAGAGAGA
GTF2I	hTFtarget	MS	305	320	+	13.6795	8.83e-06	0.0013	GAGAAAGAAGAGGGAA
GTF2I	hTFtarget	MS	388	403	+	13.2949	1.21e-05	0.00149	GAGAGAGAGAGAAAGA
GTF2I	hTFtarget	MS	389	410	+	10.9474	2.6e-05	0.0191	AGAGAGAGAGAAAGACAGGAGC
GTF2I	hTFtarget	MS	394	413	+	10.6184	3.24e-05	0.0261	GAGAGAAAGACAGGAGCCCC
GTF2I	hTFtarget	MS	327	350	+	11.3117	3.8e-05	0.0286	GGAAGCCAGAAAGGAGGAGGAGGG
GTF2I	hTFtarget	MS	338	346	-	12.3857	4.1e-05	0.0173	CCTCCTCCT
GTF2I	hTFtarget	MS	341	349	-	12.3857	4.1e-05	0.0173	CCTCCTCCT
GTF2I	hTFtarget	MS	293	308	+	11.6667	4.17e-05	0.00439	AAGAAAGGGAGAGAGA
GTF2I	hTFtarget	MS	255	270	-	11.359	5.17e-05	0.00476	TTGTGAGGAGGAAAAA
GTF2I	hTFtarget	MS	330	345	-	10.3247	6.44e-05	0.0506	CTCCTCCTTTCTGGCT
GTF2I	hTFtarget	MS	295	310	+	10.9744	6.7e-05	0.00548	GAAAGGGAGAGAGAAA
GTF2I	hTFtarget	MS	133	148	+	10	7.14e-05	0.0603	TCTCTGTGACCTTGGC
GTF2I	hTFtarget	MS	404	419	+	7.35526	7.28e-05	0.0603	CAGGAGCCCCGATGTA
GTF2I	hTFtarget	MS	128	149	+	8.21053	7.48e-05	0.0611	CTGGGTCTCTGTGACCTTGGCA
GTF2I	hTFtarget	MS	390	410	+	8.34211	8.36e-05	0.0638	GAGAGAGAGAAAGACAGGAGC
GTF2I	hTFtarget	MS	340	348	+	10.9605	8.43e-05	0.0692	GAGGAGGAG
GTF2I	hTFtarget	MS	118	139	+	8.34211	8.57e-05	0.0653	AGAGATCACCCTGGGTCTCTGT
GTF2I	hTFtarget	MS	290	305	-	9.77108	8.79e-05	0.0672	CTCTCCCTTTCTTCTA
GTF3C2	hTFtarget	MS	335	350	-	11.1446	2.02e-05	0.0121	CCCTCCTCCTCCTTTC
GTF3C2	hTFtarget	MS	392	407	-	9.25301	4.8e-05	0.0121	CCTGTCTTTCTCTCTC
GTF3C2	hTFtarget	MS	2	23	+	10.1205	5.56e-05	0.0218	AGCTCAACCGACCTGCGTTTTC
GTF3C2	hTFtarget	MS	303	318	-	8.75904	5.96e-05	0.0121	CCCTCTTCTTTCTCTC
GTF3C2	hTFtarget	MS	339	360	-	9.93976	6.12e-05	0.0218	CTTCCTACCACCCTCCTCCTCC
GTF3C2	hTFtarget	MS	312	327	-	8.56627	6.47e-05	0.0121	CCTCCCTTTCCCTCTT
GTF3C2	hTFtarget	MS	367	388	-	9.28916	8.6e-05	0.0218	CTCTCCTCTTGCTTCTCTCCCC
HAND1	hTFtarget	MS	323	338	+	12.3571	3.45e-05	0.0283	GGAGGGAAGCCAGAAA
HAND2	hTFtarget	MS	322	337	-	11.6515	5.18e-05	0.0432	TTCTGGCTTCCCTCCC
HCFC1	hTFtarget	MS	316	327	-	10.0132	5.43e-05	0.0449	CCTCCCTTTCCC
HCFC1	hTFtarget	MS	316	327	-	10.0395	8.98e-05	0.073	CCTCCCTTTCCC
HDAC2	hTFtarget	MS	346	370	+	10.3143	2.34e-05	0.0181	GAGGGTGGTAGGAAGGGAAGAGGGG
HDAC2	hTFtarget	MS	117	125	+	12.0658	4.73e-05	0.0385	CAGAGATCA
HDAC2	hTFtarget	MS	196	206	+	11.7917	6.06e-05	0.0518	TGTTGGCACAG
[truncated: 4,690 more rows]
